# Supplementary material for: Bis[(1-methyl-1H-benzimidazol-2-yl)methanol-κ2 N 3,O]bis­(thio­cyanato-κN)cobalt(II) methanol solvate
Source: Acta Crystallogr Sect E Struct Rep Online. 2010 Jan 23;66(Pt 2):m189. doi: 10.1107/S1600536810002114 (PMC2979919; doi:10.1107/S1600536810002114)
Supplement: Supplementary file 1 [file e-66-0m189-sup1.cif]

##############################################################################
###                                                                        ###
###        Electronic paper (Acta Crystallographica Section E)             ###
###                                                                        ###
##############################################################################
#                                                                            #
# This CIF contains the data in a paper accepted for publication in Acta     #
# Crystallographica Section E. It conforms to the requirements of Notes      #
# for Authors for Section E, and has been peer reviewed under the auspices   #
# of the IUCr Commission on Journals.                                        #
#                                                                            #
# Full details of the Crystallographic Information File format               #
# are given in the paper "The Crystallographic Information File (CIF):       #
# a New Standard Archive File for Crystallography" by S. R. Hall, F. H.      #
# Allen and I. D. Brown [Acta Cryst. (1991), A47, 655-685].                  #
#                                                                            #
# The current version of the core CIF dictionary is obtainable from          #
# ftp://ftp.iucr.org/pub/cif_core.dic. The current version number is 2.4.    #
#                                                                            #
# Software is freely available for graphical display of the structure(s) in  #
# this CIF.  For information consult the CIF home page http://www.iucr.org/  #
# cif/home.html                                                              #
#                                                                            #
# This file may be used for bona fide research purposes within the           #
# scientific community so long as proper attribution is given to the journal # 
# article from which it was obtained.                                        #
#                                                                            #
##############################################################################
                                             
data_global
_audit_creation_method     'form.cif (version 2.0)'
_journal_data_validation_number     ?
_journal_date_recd_electronic     2010-01-13
_journal_date_accepted     2010-01-18
_journal_name_full     'Acta Crystallographica, Section E'
_journal_year     2010
_journal_volume     66
_journal_issue      2
_journal_page_first     m189
_journal_page_last     m189
_journal_paper_category     QM
_journal_coeditor_code     SI2239
_publ_contact_author
;
Ming-Hua Zeng
School of Chemistry and Chemical Engineering
Guangxi Normal University
Guilin, 541004
People's Republic of China
;
_publ_contact_author_email     zmh@mailbox.gxnu.edu.cn
_publ_contact_author_fax     '86 773 5846297'
_publ_contact_author_phone     '86 773 5854695'
_publ_section_title
;\
Bis[(1-methyl-1<i>H</i>-benzimidazol-2-yl)methanol-\k^2^<i>N</i>^3^,<i>O</i>]\
bis(thiocyanato-\k<i>N</i>)cobalt(II) methanol solvate
;
loop_
    _publ_author_name
    _publ_author_address
    'Yan-Ling Zhou '
;
School of Chemistry and Chemical Engineering
Central South University
Changsha 410083
People's Republic of China
;
    'Hong Liang'
;
School of Chemistry and Chemical Engineering
Guangxi Normal University
Guilin 541004
People's Republic of China
;
    'Ming-Hua Zeng'
;
School of Chemistry and Chemical Engineering
Guangxi Normal University
Guilin 541004
People's Republic of China
;
data_I
_audit_creation_method     SHELXL-97
_chemical_name_systematic
;\
Bis[(1-methyl-1<i>H</i>-benzimidazol-2-yl)methanol-
\k^2^<i>N</i>^3^,<i>O</i>]bis(thiocyanato-\k<i>N</i>)cobalt(II)
methanol solvate
;
_chemical_name_common     ?
_chemical_formula_moiety     'C20 H20 Co N6 O2 S2, C H4 O'
_chemical_formula_sum     'C21 H24 Co N6 O3 S2'
_chemical_formula_iupac     '[Co (N C S)2 (C9 H10 N2 O)2], C H4 O'
_chemical_formula_weight     531.53
_chemical_melting_point     ?
_symmetry_cell_setting     triclinic
_symmetry_space_group_name_H-M     'P -1'
_symmetry_space_group_name_Hall     '-P 1'
loop_
    _symmetry_equiv_pos_as_xyz
    'x, y, z'
    '-x, -y, -z'
_cell_length_a     7.5008(13)
_cell_length_b     10.3470(18)
_cell_length_c     16.042(3)
_cell_angle_alpha     95.579(3)
_cell_angle_beta     103.388(3)
_cell_angle_gamma     95.179(3)
_cell_volume     1197.3(4)
_cell_formula_units_Z     2
_cell_measurement_reflns_used     4367
_cell_measurement_theta_min     2.81
_cell_measurement_theta_max     25.00
_cell_measurement_temperature     173(2)
_exptl_crystal_description     plate
_exptl_crystal_colour     red
_exptl_crystal_size_max     0.40
_exptl_crystal_size_mid     0.36
_exptl_crystal_size_min     0.09
_exptl_crystal_density_diffrn     1.474
_exptl_crystal_density_meas     ?
_exptl_crystal_density_method     'not measured'
_exptl_crystal_F_000     550
_exptl_absorpt_coefficient_mu     0.926
_exptl_absorpt_correction_type     multi-scan
_exptl_absorpt_process_details     '(SADABS; Sheldrick, 1996)'
_exptl_absorpt_correction_T_min     0.7082
_exptl_absorpt_correction_T_max     0.9213
_exptl_special_details
;
;
_diffrn_ambient_temperature     173(2)
_diffrn_radiation_type     MoK\a
_diffrn_radiation_wavelength     0.71073
_diffrn_radiation_source     'fine-focus sealed tube'
_diffrn_radiation_monochromator     graphite
_diffrn_measurement_device_type     'Bruker SMART APEX CCD area-detector'
_diffrn_measurement_method     'phi and omega scans'
_diffrn_detector_area_resol_mean     ?
_diffrn_reflns_number     8542
_diffrn_reflns_av_R_equivalents     0.0206
_diffrn_reflns_av_sigmaI/netI     0.0330
_diffrn_reflns_theta_min     1.31
_diffrn_reflns_theta_max     25.00
_diffrn_reflns_theta_full     25.00
_diffrn_measured_fraction_theta_max     0.984
_diffrn_measured_fraction_theta_full     0.984
_diffrn_reflns_limit_h_min     -8
_diffrn_reflns_limit_h_max     8
_diffrn_reflns_limit_k_min     -12
_diffrn_reflns_limit_k_max     12
_diffrn_reflns_limit_l_min     -19
_diffrn_reflns_limit_l_max     19
_diffrn_standards_number     ?
_diffrn_standards_interval_count     ?
_diffrn_standards_interval_time     ?
_diffrn_standards_decay_%     ?
_refine_special_details
;
Refinement of <i>F</i>^2^ against ALL reflections. The weighted <i>R</i>-factor
<i>wR</i> and goodness of fit <i>S</i> are based on <i>F</i>^2^, conventional
<i>R</i>-factors <i>R</i> are based on <i>F</i>, with <i>F</i> set to zero for
negative <i>F</i>^2^. The threshold expression of <i>F</i>^2^ >
\s(<i>F</i>^2^) is used only for calculating <i>R</i>-factors(gt) <i>etc</i>.
and is not relevant to the choice of reflections for refinement.
<i>R</i>-factors based on <i>F</i>^2^ are statistically about twice as large
as those based on <i>F</i>, and <i>R</i>- factors based on ALL data will be
even larger. In Checkcif report, the following ALERTS were generated
PLAT230_ALERT_2_C Hirshfeld Test Diff for S1--C19.. 6.12 su PLAT230_ALERT_2_C
Hirshfeld Test Diff for S2--C20.. 5.57 su PLAT232_ALERT_2_C Hirshfeld Test
Diff (M---<i>X</i>) Co1--O1..5.19 su Author response: referring to the alert
levels C, similar anisotropic displacement ellipsoids were observed in the
solvent-free cobalt(II) complex (Zeng <i>et al.</i>, 2006), and similar
distances for S---C and Co---O (2.268 (2) \%A) are found in Zeng
<i>et al.</i> (2006).
;
_reflns_number_total     4146
_reflns_number_gt     3288
_reflns_threshold_expression     I>2sigma(I)
_refine_ls_structure_factor_coef     Fsqd
_refine_ls_matrix_type     full
_refine_ls_R_factor_all     0.0513
_refine_ls_R_factor_gt     0.0358
_refine_ls_wR_factor_gt     0.0948
_refine_ls_wR_factor_ref     0.1158
_refine_ls_goodness_of_fit_ref     1.009
_refine_ls_restrained_S_all     1.009
_refine_ls_number_reflns     4146
_refine_ls_number_parameters     298
_refine_ls_number_restraints     0
_refine_ls_hydrogen_treatment     constr
_refine_ls_weighting_scheme     calc
_refine_ls_weighting_details
              'w=1/[\s^2^(Fo^2^)+(0.0643P)^2^+1.1088P] where P=(Fo^2^+2Fc^2^)/3'
_atom_sites_solution_hydrogens     geom
_atom_sites_solution_primary     direct
_atom_sites_solution_secondary     difmap
_refine_ls_shift/su_max     0.001
_refine_ls_shift/su_mean     0.000
_refine_diff_density_max     0.387
_refine_diff_density_min     -0.257
_refine_ls_extinction_method     none
_refine_ls_extinction_coef     ?
loop_
    _atom_type_symbol
    _atom_type_description
    _atom_type_scat_dispersion_real
    _atom_type_scat_dispersion_imag
    _atom_type_scat_source
    'C' 'C' 0.0033 0.0016
                         'International Tables Vol C Tables 4.2.6.8 and 6.1.1.4'
    'H' 'H' 0.0000 0.0000
                         'International Tables Vol C Tables 4.2.6.8 and 6.1.1.4'
    'N' 'N' 0.0061 0.0033
                         'International Tables Vol C Tables 4.2.6.8 and 6.1.1.4'
    'O' 'O' 0.0106 0.0060
                         'International Tables Vol C Tables 4.2.6.8 and 6.1.1.4'
    'S' 'S' 0.1246 0.1234
                         'International Tables Vol C Tables 4.2.6.8 and 6.1.1.4'
    'Co' 'Co' 0.3494 0.9721
                         'International Tables Vol C Tables 4.2.6.8 and 6.1.1.4'
_computing_data_collection     'SMART (Bruker, 2001)'
_computing_cell_refinement     'SAINT (Bruker, 2001)'
_computing_data_reduction     'SAINT (Bruker, 2001)'
_computing_structure_solution     'SHELXS97 (Sheldrick, 2008)'
_computing_structure_refinement     'SHELXL97 (Sheldrick, 2008)'
_computing_molecular_graphics     'X-SEED (Barbour, 2001)'
_computing_publication_material
                               'publCIF (Westrip, 2010) and PLATON (Spek, 2009)'
loop_
    _atom_site_type_symbol
    _atom_site_label
    _atom_site_fract_x
    _atom_site_fract_y
    _atom_site_fract_z
    _atom_site_U_iso_or_equiv
    _atom_site_adp_type
    _atom_site_calc_flag
    _atom_site_refinement_flags
    _atom_site_occupancy
    _atom_site_disorder_assembly
    _atom_site_disorder_group
    Co Co1 0.49422(6) 0.79547(4) 0.71477(3) 0.03196(15) Uani d . 1 . .
    O O1 0.3407(3) 0.9076(2) 0.61010(13) 0.0388(5) Uani d . 1 . .
    H H1 0.2553 0.9321 0.6326 0.058 Uiso d R 1 . .
    O O2 0.2200(3) 0.7225(2) 0.74875(14) 0.0420(6) Uani d . 1 . .
    H H2A 0.2062 0.6429 0.7575 0.063 Uiso d R 1 . .
    O O3 0.0999(4) 0.4972(2) 0.79928(16) 0.0552(7) Uani d . 1 . .
    H H3A 0.0496 0.5315 0.8370 0.083 Uiso d R 1 . .
    N N1 0.3872(3) 0.6541(3) 0.61074(16) 0.0321(6) Uani d . 1 . .
    N N2 0.2271(4) 0.5910(3) 0.47582(16) 0.0360(6) Uani d . 1 . .
    N N3 0.4426(3) 0.9434(3) 0.80037(16) 0.0335(6) Uani d . 1 . .
    N N4 0.3048(4) 1.0150(3) 0.90172(17) 0.0377(6) Uani d . 1 . .
    N N5 0.7251(4) 0.8800(3) 0.68486(17) 0.0402(7) Uani d . 1 . .
    N N6 0.6311(4) 0.6910(3) 0.80523(19) 0.0451(7) Uani d . 1 . .
    C C1 0.2850(5) 0.8331(3) 0.5273(2) 0.0435(8) Uani d . 1 . .
    H H1A 0.3651 0.8629 0.4901 0.052 Uiso calc R 1 . .
    H H1B 0.1561 0.8449 0.4996 0.052 Uiso calc R 1 . .
    C C2 0.2998(4) 0.6920(3) 0.53789(19) 0.0335(7) Uani d . 1 . .
    C C3 0.3678(4) 0.5184(3) 0.59742(19) 0.0321(7) Uani d . 1 . .
    C C4 0.4280(4) 0.4266(3) 0.6519(2) 0.0365(7) Uani d . 1 . .
    H H4A 0.4974 0.4526 0.7096 0.044 Uiso calc R 1 . .
    C C5 0.3834(5) 0.2958(3) 0.6193(2) 0.0447(8) Uani d . 1 . .
    H H5A 0.4227 0.2310 0.6554 0.054 Uiso calc R 1 . .
    C C6 0.2822(5) 0.2573(4) 0.5348(2) 0.0479(9) Uani d . 1 . .
    H H6B 0.2539 0.1666 0.5148 0.057 Uiso calc R 1 . .
    C C7 0.2218(5) 0.3459(4) 0.4795(2) 0.0430(8) Uani d . 1 . .
    H H7A 0.1532 0.3190 0.4218 0.052 Uiso calc R 1 . .
    C C8 0.2661(4) 0.4773(3) 0.51224(19) 0.0335(7) Uani d . 1 . .
    C C9 0.1212(5) 0.5970(4) 0.3872(2) 0.0444(8) Uani d . 1 . .
    H H9A 0.1124 0.6885 0.3776 0.067 Uiso calc R 1 . .
    H H9B -0.0029 0.5510 0.3786 0.067 Uiso calc R 1 . .
    H H9C 0.1837 0.5554 0.3462 0.067 Uiso calc R 1 . .
    C C10 0.1814(5) 0.7973(3) 0.8195(2) 0.0412(8) Uani d . 1 . .
    H H10A 0.1972 0.7475 0.8698 0.049 Uiso calc R 1 . .
    H H10B 0.0525 0.8184 0.8045 0.049 Uiso calc R 1 . .
    C C11 0.3106(4) 0.9185(3) 0.8402(2) 0.0348(7) Uani d . 1 . .
    C C12 0.5277(4) 1.0679(3) 0.83793(19) 0.0332(7) Uani d . 1 . .
    C C13 0.6722(4) 1.1464(4) 0.8213(2) 0.0427(8) Uani d . 1 . .
    H H13A 0.7323 1.1183 0.7779 0.051 Uiso calc R 1 . .
    C C14 0.7252(5) 1.2669(4) 0.8701(2) 0.0508(9) Uani d . 1 . .
    H H14A 0.8219 1.3231 0.8589 0.061 Uiso calc R 1 . .
    C C15 0.6418(5) 1.3092(4) 0.9354(2) 0.0506(9) Uani d . 1 . .
    H H15A 0.6843 1.3923 0.9681 0.061 Uiso calc R 1 . .
    C C16 0.4986(5) 1.2322(4) 0.9530(2) 0.0471(9) Uani d . 1 . .
    H H16A 0.4411 1.2597 0.9975 0.056 Uiso calc R 1 . .
    C C17 0.4430(4) 1.1128(3) 0.9026(2) 0.0373(7) Uani d . 1 . .
    C C18 0.1719(5) 1.0184(4) 0.9551(2) 0.0528(10) Uani d . 1 . .
    H H18A 0.0893 0.9362 0.9418 0.079 Uiso calc R 1 . .
    H H18B 0.0995 1.0916 0.9433 0.079 Uiso calc R 1 . .
    H H18C 0.2377 1.0295 1.0162 0.079 Uiso calc R 1 . .
    C C19 0.8474(4) 0.9482(3) 0.6751(2) 0.0354(7) Uani d . 1 . .
    C C20 0.7421(4) 0.6650(3) 0.8619(2) 0.0317(7) Uani d . 1 . .
    C C21 0.2200(7) 0.4131(5) 0.8363(3) 0.0730(14) Uani d . 1 . .
    H H21B 0.3474 0.4535 0.8455 0.109 Uiso calc R 1 . .
    H H21A 0.2018 0.3309 0.7978 0.109 Uiso calc R 1 . .
    H H21C 0.1958 0.3952 0.8918 0.109 Uiso calc R 1 . .
    S S2 0.89902(12) 0.63097(9) 0.94306(5) 0.0424(2) Uani d . 1 . .
    S S1 1.01807(12) 1.04930(9) 0.66347(6) 0.0445(2) Uani d . 1 . .
loop_
    _atom_site_aniso_label
    _atom_site_aniso_U_11
    _atom_site_aniso_U_22
    _atom_site_aniso_U_33
    _atom_site_aniso_U_12
    _atom_site_aniso_U_13
    _atom_site_aniso_U_23
    Co1 0.0292(2) 0.0377(3) 0.0279(2) 0.00460(18) 0.00559(17) 0.00169(18)
    O1 0.0360(12) 0.0467(13) 0.0333(12) 0.0101(10) 0.0075(10) 0.0003(10)
    O2 0.0414(13) 0.0489(14) 0.0382(13) -0.0009(11) 0.0173(11) 0.0048(11)
    O3 0.0719(18) 0.0496(15) 0.0489(15) 0.0112(14) 0.0232(14) 0.0048(12)
    N1 0.0266(13) 0.0411(15) 0.0290(14) 0.0046(11) 0.0079(11) 0.0026(11)
    N2 0.0301(14) 0.0506(17) 0.0254(13) 0.0021(12) 0.0057(11) 0.0000(12)
    N3 0.0262(13) 0.0445(16) 0.0302(14) 0.0046(11) 0.0069(11) 0.0061(12)
    N4 0.0382(15) 0.0475(17) 0.0349(14) 0.0134(13) 0.0195(12) 0.0084(12)
    N5 0.0329(15) 0.0484(17) 0.0403(16) 0.0052(13) 0.0139(13) -0.0018(13)
    N6 0.0438(17) 0.0477(18) 0.0396(16) 0.0114(14) -0.0007(14) 0.0050(13)
    C1 0.044(2) 0.051(2) 0.0332(18) 0.0089(16) 0.0055(15) 0.0054(15)
    C2 0.0247(15) 0.0475(19) 0.0302(16) 0.0046(13) 0.0107(13) 0.0036(14)
    C3 0.0243(15) 0.0425(18) 0.0324(16) 0.0016(13) 0.0149(13) 0.0009(14)
    C4 0.0317(17) 0.0443(19) 0.0358(17) 0.0025(14) 0.0135(14) 0.0045(15)
    C5 0.045(2) 0.043(2) 0.052(2) 0.0053(16) 0.0233(17) 0.0076(17)
    C6 0.051(2) 0.040(2) 0.055(2) 0.0002(17) 0.0227(18) -0.0050(17)
    C7 0.0381(19) 0.056(2) 0.0343(18) -0.0029(16) 0.0159(15) -0.0067(16)
    C8 0.0266(16) 0.0448(19) 0.0313(16) 0.0016(14) 0.0145(13) -0.0001(14)
    C9 0.0383(19) 0.062(2) 0.0281(17) 0.0057(17) 0.0020(14) -0.0007(16)
    C10 0.0424(19) 0.045(2) 0.0438(19) 0.0089(15) 0.0213(16) 0.0116(15)
    C11 0.0297(16) 0.0445(19) 0.0340(17) 0.0094(14) 0.0107(14) 0.0120(14)
    C12 0.0272(16) 0.0422(18) 0.0291(16) 0.0095(14) 0.0029(13) 0.0037(14)
    C13 0.0296(17) 0.053(2) 0.0430(19) 0.0019(15) 0.0110(15) -0.0069(16)
    C14 0.0345(19) 0.058(2) 0.056(2) -0.0017(17) 0.0112(17) -0.0066(19)
    C15 0.041(2) 0.053(2) 0.051(2) 0.0014(17) 0.0065(17) -0.0123(18)
    C16 0.046(2) 0.059(2) 0.0378(19) 0.0163(18) 0.0111(16) -0.0029(17)
    C17 0.0311(17) 0.050(2) 0.0332(17) 0.0120(15) 0.0091(14) 0.0066(15)
    C18 0.057(2) 0.061(2) 0.054(2) 0.0158(19) 0.037(2) 0.0099(19)
    C19 0.0328(18) 0.0428(19) 0.0317(17) 0.0155(15) 0.0079(14) 0.0006(14)
    C20 0.0321(17) 0.0296(16) 0.0367(17) 0.0036(13) 0.0146(15) 0.0040(13)
    C21 0.084(3) 0.101(4) 0.056(3) 0.047(3) 0.039(2) 0.032(3)
    S2 0.0376(5) 0.0594(6) 0.0333(4) 0.0147(4) 0.0086(4) 0.0129(4)
    S1 0.0376(5) 0.0423(5) 0.0599(6) 0.0092(4) 0.0199(4) 0.0134(4)
_geom_special_details
;
;
loop_
    _geom_bond_atom_site_label_1
    _geom_bond_atom_site_label_2
    _geom_bond_site_symmetry_2
    _geom_bond_distance
    _geom_bond_publ_flag
    Co1 N6 . 2.035(3) y
    Co1 N5 . 2.047(3) y
    Co1 N1 . 2.065(3) y
    Co1 N3 . 2.079(3) y
    Co1 O1 . 2.284(2) y
    Co1 O2 . 2.327(2) y
    O1 C1 . 1.421(4) ?
    O1 H1 . 0.8500 ?
    O2 C10 . 1.411(4) ?
    O2 H2A . 0.8500 ?
    O3 C21 . 1.384(5) ?
    O3 H3A . 0.8501 ?
    N1 C2 . 1.315(4) ?
    N1 C3 . 1.389(4) ?
    N2 C2 . 1.351(4) ?
    N2 C8 . 1.388(4) ?
    N2 C9 . 1.470(4) ?
    N3 C11 . 1.317(4) ?
    N3 C12 . 1.397(4) ?
    N4 C11 . 1.345(4) ?
    N4 C17 . 1.378(4) ?
    N4 C18 . 1.457(4) ?
    N5 C19 . 1.155(4) ?
    N6 C20 . 1.154(4) ?
    C1 C2 . 1.498(5) ?
    C1 H1A . 0.9900 ?
    C1 H1B . 0.9900 ?
    C3 C4 . 1.388(5) ?
    C3 C8 . 1.405(4) ?
    C4 C5 . 1.384(5) ?
    C4 H4A . 0.9500 ?
    C5 C6 . 1.392(5) ?
    C5 H5A . 0.9500 ?
    C6 C7 . 1.371(5) ?
    C6 H6B . 0.9500 ?
    C7 C8 . 1.390(5) ?
    C7 H7A . 0.9500 ?
    C9 H9A . 0.9800 ?
    C9 H9B . 0.9800 ?
    C9 H9C . 0.9800 ?
    C10 C11 . 1.474(5) ?
    C10 H10A . 0.9900 ?
    C10 H10B . 0.9900 ?
    C12 C13 . 1.387(5) ?
    C12 C17 . 1.401(4) ?
    C13 C14 . 1.380(5) ?
    C13 H13A . 0.9500 ?
    C14 C15 . 1.392(5) ?
    C14 H14A . 0.9500 ?
    C15 C16 . 1.378(5) ?
    C15 H15A . 0.9500 ?
    C16 C17 . 1.382(5) ?
    C16 H16A . 0.9500 ?
    C18 H18A . 0.9800 ?
    C18 H18B . 0.9800 ?
    C18 H18C . 0.9800 ?
    C19 S1 . 1.636(4) ?
    C20 S2 . 1.630(3) ?
    C21 H21B . 0.9800 ?
    C21 H21A . 0.9800 ?
    C21 H21C . 0.9800 ?
loop_
    _geom_angle_atom_site_label_1
    _geom_angle_atom_site_label_2
    _geom_angle_atom_site_label_3
    _geom_angle_site_symmetry_1
    _geom_angle_site_symmetry_3
    _geom_angle
    _geom_angle_publ_flag
    N6 Co1 N5 . . 95.76(12) ?
    N6 Co1 N1 . . 102.52(11) ?
    N5 Co1 N1 . . 102.62(10) ?
    N6 Co1 N3 . . 96.87(11) ?
    N5 Co1 N3 . . 101.37(10) ?
    N1 Co1 N3 . . 147.26(10) ?
    N6 Co1 O1 . . 178.26(10) ?
    N5 Co1 O1 . . 84.12(10) ?
    N1 Co1 O1 . . 75.83(9) ?
    N3 Co1 O1 . . 84.85(9) ?
    N6 Co1 O2 . . 88.91(11) ?
    N5 Co1 O2 . . 173.52(10) ?
    N1 Co1 O2 . . 80.65(9) ?
    N3 Co1 O2 . . 73.54(9) ?
    O1 Co1 O2 . . 91.34(8) ?
    C1 O1 Co1 . . 113.38(19) ?
    C1 O1 H1 . . 116.7 ?
    Co1 O1 H1 . . 100.9 ?
    C10 O2 Co1 . . 114.71(19) ?
    C10 O2 H2A . . 106.8 ?
    Co1 O2 H2A . . 116.5 ?
    C21 O3 H3A . . 109.5 ?
    C2 N1 C3 . . 106.1(3) ?
    C2 N1 Co1 . . 117.9(2) ?
    C3 N1 Co1 . . 135.7(2) ?
    C2 N2 C8 . . 106.9(3) ?
    C2 N2 C9 . . 127.6(3) ?
    C8 N2 C9 . . 125.5(3) ?
    C11 N3 C12 . . 104.8(3) ?
    C11 N3 Co1 . . 118.5(2) ?
    C12 N3 Co1 . . 136.2(2) ?
    C11 N4 C17 . . 107.4(3) ?
    C11 N4 C18 . . 126.4(3) ?
    C17 N4 C18 . . 126.2(3) ?
    C19 N5 Co1 . . 167.6(3) ?
    C20 N6 Co1 . . 160.2(3) ?
    O1 C1 C2 . . 108.7(3) ?
    O1 C1 H1A . . 110.0 ?
    C2 C1 H1A . . 110.0 ?
    O1 C1 H1B . . 110.0 ?
    C2 C1 H1B . . 110.0 ?
    H1A C1 H1B . . 108.3 ?
    N1 C2 N2 . . 112.9(3) ?
    N1 C2 C1 . . 122.2(3) ?
    N2 C2 C1 . . 124.9(3) ?
    C4 C3 N1 . . 131.5(3) ?
    C4 C3 C8 . . 120.0(3) ?
    N1 C3 C8 . . 108.5(3) ?
    C5 C4 C3 . . 117.7(3) ?
    C5 C4 H4A . . 121.2 ?
    C3 C4 H4A . . 121.2 ?
    C4 C5 C6 . . 121.3(3) ?
    C4 C5 H5A . . 119.3 ?
    C6 C5 H5A . . 119.3 ?
    C7 C6 C5 . . 122.2(3) ?
    C7 C6 H6B . . 118.9 ?
    C5 C6 H6B . . 118.9 ?
    C6 C7 C8 . . 116.5(3) ?
    C6 C7 H7A . . 121.7 ?
    C8 C7 H7A . . 121.7 ?
    N2 C8 C7 . . 132.0(3) ?
    N2 C8 C3 . . 105.7(3) ?
    C7 C8 C3 . . 122.2(3) ?
    N2 C9 H9A . . 109.5 ?
    N2 C9 H9B . . 109.5 ?
    H9A C9 H9B . . 109.5 ?
    N2 C9 H9C . . 109.5 ?
    H9A C9 H9C . . 109.5 ?
    H9B C9 H9C . . 109.5 ?
    O2 C10 C11 . . 107.8(3) ?
    O2 C10 H10A . . 110.1 ?
    C11 C10 H10A . . 110.1 ?
    O2 C10 H10B . . 110.1 ?
    C11 C10 H10B . . 110.1 ?
    H10A C10 H10B . . 108.5 ?
    N3 C11 N4 . . 113.3(3) ?
    N3 C11 C10 . . 123.5(3) ?
    N4 C11 C10 . . 123.2(3) ?
    C13 C12 N3 . . 131.3(3) ?
    C13 C12 C17 . . 119.5(3) ?
    N3 C12 C17 . . 109.2(3) ?
    C14 C13 C12 . . 117.4(3) ?
    C14 C13 H13A . . 121.3 ?
    C12 C13 H13A . . 121.3 ?
    C13 C14 C15 . . 122.4(4) ?
    C13 C14 H14A . . 118.8 ?
    C15 C14 H14A . . 118.8 ?
    C16 C15 C14 . . 121.0(3) ?
    C16 C15 H15A . . 119.5 ?
    C14 C15 H15A . . 119.5 ?
    C15 C16 C17 . . 116.6(3) ?
    C15 C16 H16A . . 121.7 ?
    C17 C16 H16A . . 121.7 ?
    N4 C17 C16 . . 131.6(3) ?
    N4 C17 C12 . . 105.3(3) ?
    C16 C17 C12 . . 123.2(3) ?
    N4 C18 H18A . . 109.5 ?
    N4 C18 H18B . . 109.5 ?
    H18A C18 H18B . . 109.5 ?
    N4 C18 H18C . . 109.5 ?
    H18A C18 H18C . . 109.5 ?
    H18B C18 H18C . . 109.5 ?
    N5 C19 S1 . . 177.8(3) ?
    N6 C20 S2 . . 178.9(3) ?
    O3 C21 H21B . . 109.5 ?
    O3 C21 H21A . . 109.5 ?
    H21B C21 H21A . . 109.5 ?
    O3 C21 H21C . . 109.5 ?
    H21B C21 H21C . . 109.5 ?
    H21A C21 H21C . . 109.5 ?
loop_
    _geom_hbond_atom_site_label_D
    _geom_hbond_atom_site_label_H
    _geom_hbond_atom_site_label_A
    _geom_hbond_site_symmetry_A
    _geom_hbond_distance_DH
    _geom_hbond_distance_HA
    _geom_hbond_distance_DA
    _geom_hbond_angle_DHA
    O2 H2A O3 . 0.85 1.89 2.689(3) 155.2
    O3 H3A S2 1_455 0.85 2.45 3.297(3) 178.8
    O1 H1 S1 1_455 0.85 2.36 3.177(2) 161.7
