# Supplementary material for: Bis[(1-methyl-1H-benzimidazol-2-yl)methanol-κ2 N 3,O]bis­(thio­cyanato-κN)cobalt(II) methanol solvate
Source: Acta Crystallogr Sect E Struct Rep Online. 2010 Jan 23;66(Pt 2):m189. doi: 10.1107/S1600536810002114 (PMC2979919; doi:10.1107/S1600536810002114)
Supplement: Supplementary file 2 [file e-66-0m189-Isup2.hkl]

# 
# h,k,l, Fc-squared, Fo-squared, sigma(Fo-squared) and status flag 
# 
data_I
_shelx_title ' co in P-1' 
_shelx_refln_list_code          4 
_shelx_F_calc_maximum      178.18 
_exptl_crystal_F_000       550.00 
_reflns_d_resolution_high  0.8409 
 
loop_ 
 _symmetry_equiv_pos_as_xyz 
 'x, y, z' 
 '-x, -y, -z' 
 
_cell_length_a     7.5008 
_cell_length_b    10.3470 
_cell_length_c    16.0421 
_cell_angle_alpha  95.579 
_cell_angle_beta  103.388 
_cell_angle_gamma  95.179 
 
_shelx_F_squared_multiplier     1.000 
 
loop_ 
 _refln_index_h 
 _refln_index_k 
 _refln_index_l 
 _refln_F_squared_calc 
 _refln_F_squared_meas 
 _refln_F_squared_sigma 
 _refln_observed_status 
   1   0   0     5840.94     6914.88     85.47 o 
   2   0   0      493.86      528.33      8.03 o 
   3   0   0      205.05      184.81      8.47 o 
   4   0   0     1405.85     1478.70     20.94 o 
   5   0   0     1135.05     1128.26     22.60 o 
   6   0   0      292.27      306.55     14.59 o 
   7   0   0       75.24       95.67     10.55 o 
   8   0   0      315.54      312.92     13.43 o 
  -8   1   0        9.63       -1.69      7.01 o 
  -7   1   0        6.37        6.66      6.06 o 
  -6   1   0     1357.95     1360.80     27.65 o 
  -5   1   0        2.92        4.05      3.82 o 
  -4   1   0     1617.55     1757.07     30.90 o 
  -3   1   0     1016.29     1077.50     38.56 o 
  -2   1   0     3684.12     4262.04     65.46 o 
  -1   1   0     3006.57     3034.09     74.69 o 
   0   1   0      298.25      313.14      5.43 o 
   1   1   0       51.62       66.90      3.28 o 
   2   1   0      189.95      253.61      4.86 o 
   3   1   0       20.53       27.06      2.47 o 
   4   1   0      956.74     1020.54     15.67 o 
   5   1   0      114.69      127.08      5.31 o 
   6   1   0     1010.71      938.74     21.13 o 
   7   1   0      547.28      562.53     16.42 o 
   8   1   0      122.72      130.23     16.37 o 
  -8   2   0       16.07        4.75      9.28 o 
  -7   2   0      573.39      564.31     16.71 o 
  -6   2   0        7.74        5.81      5.00 o 
  -5   2   0      575.84      533.21     13.80 o 
  -4   2   0     1000.62     1092.02     21.17 o 
  -3   2   0      494.11      482.80     10.89 o 
  -2   2   0      162.92      159.01      5.10 o 
  -1   2   0     1880.90     1935.09     24.73 o 
   0   2   0      181.97      169.27      3.26 o 
   1   2   0    11350.91    12295.62    149.78 o 
   2   2   0       39.31       45.30      8.02 o 
   3   2   0     2075.79     2059.45     27.61 o 
   4   2   0      311.42      306.33      7.11 o 
   5   2   0      425.71      432.78      9.54 o 
   6   2   0      360.69      375.61     17.99 o 
   7   2   0      379.94      357.23     13.08 o 
   8   2   0      426.39      442.93     23.00 o 
  -8   3   0       10.51       23.52      8.34 o 
  -7   3   0      133.03      133.25      9.27 o 
  -6   3   0      293.81      280.35     10.77 o 
  -5   3   0     1953.90     2062.60     37.07 o 
  -4   3   0     1160.38     1194.06     23.00 o 
  -3   3   0      699.42      663.03     13.85 o 
  -2   3   0      120.21      149.62      3.76 o 
  -1   3   0     3891.88     4131.87     53.62 o 
   0   3   0      939.65     1063.89     15.53 o 
   1   3   0      833.08      915.23     12.87 o 
   2   3   0     4609.47     4637.15     58.08 o 
   3   3   0      955.69     1014.70     15.23 o 
   4   3   0      389.67      392.93     10.14 o 
   5   3   0       98.58       92.25      5.32 o 
   6   3   0      137.98      132.67      8.17 o 
   7   3   0       65.04       37.12     11.01 o 
   8   3   0       55.62       63.58     14.15 o 
  -8   4   0       84.33       85.26     16.07 o 
  -7   4   0        0.27       -0.50      6.33 o 
  -6   4   0      748.61      686.35     17.82 o 
  -5   4   0        0.09        1.15      4.41 o 
  -4   4   0      788.26      807.55     17.50 o 
  -3   4   0       73.19       67.23      3.33 o 
  -2   4   0     2560.84     2906.02     37.54 o 
  -1   4   0        8.21       10.29      2.05 o 
   0   4   0       72.91       58.11      3.36 o 
   1   4   0      616.68      582.08      9.29 o 
   2   4   0       80.68       85.02      3.51 o 
   3   4   0      139.81      113.84      4.30 o 
   4   4   0      447.17      408.07     10.48 o 
   5   4   0        0.63        3.63      4.63 o 
   6   4   0       59.68       56.57      7.40 o 
   7   4   0       12.58        8.43     10.09 o 
  -8   5   0      554.68      560.66     18.60 o 
  -7   5   0        3.68        1.06      6.89 o 
  -6   5   0      575.47      574.57     16.45 o 
  -5   5   0      716.27      732.66     17.89 o 
  -4   5   0     1280.48     1367.06     26.29 o 
  -3   5   0     3421.02     3503.97     45.60 o 
  -2   5   0      808.40      831.94     13.08 o 
  -1   5   0       51.94       34.14      2.90 o 
   0   5   0        6.61        2.00      2.12 o 
   1   5   0        3.82       13.76      2.38 o 
   2   5   0     2155.18     2176.84     29.39 o 
   3   5   0     2553.96     2504.77     33.93 o 
   4   5   0      201.22      181.46      9.47 o 
   5   5   0       82.88       77.79      8.47 o 
   6   5   0       42.21       15.88     21.89 o 
   7   5   0      223.22      233.78     18.38 o 
  -8   6   0       24.47       19.92     14.91 o 
  -7   6   0       27.12       44.68      9.38 o 
  -6   6   0       16.28       16.98      6.73 o 
  -5   6   0      216.15      227.87     10.15 o 
  -4   6   0       82.06       74.49      8.31 o 
  -3   6   0       36.69       42.94      3.78 o 
  -1   6   0      195.38      201.10      6.27 o 
   0   6   0        5.97       10.14      2.73 o 
   1   6   0       50.45       45.39      3.48 o 
   2   6   0      704.53      701.11     16.04 o 
   3   6   0       42.86       51.72      6.30 o 
   4   6   0      679.10      700.46     17.32 o 
   5   6   0       15.96       10.52      6.73 o 
   6   6   0       43.67       46.52      8.79 o 
   7   6   0       22.08       12.91     14.54 o 
  -7   7   0      173.32      175.69     12.49 o 
  -6   7   0       12.60        1.88      6.57 o 
  -5   7   0      274.49      274.67     11.28 o 
  -4   7   0       54.73       44.06      6.44 o 
  -3   7   0      234.90      233.93      7.04 o 
  -2   7   0     1391.04     1311.59     20.11 o 
  -1   7   0      177.96      173.86      5.84 o 
   0   7   0     1305.40     1313.79     19.86 o 
   1   7   0        4.82        3.82      4.20 o 
   2   7   0     1892.01     1836.36     33.87 o 
   3   7   0      791.82      780.54     18.67 o 
   4   7   0      174.74      136.33      9.98 o 
   5   7   0      151.42      144.17     10.67 o 
   6   7   0      259.52      240.05     12.71 o 
  -7   8   0      140.17      141.07     15.84 o 
  -6   8   0      140.51      142.62     11.82 o 
  -5   8   0      308.28      311.04     20.34 o 
  -4   8   0      345.56      326.39     11.97 o 
  -3   8   0      275.15      274.44      9.04 o 
  -2   8   0     1059.49     1012.94     17.16 o 
  -1   8   0      238.49      217.90      8.96 o 
   0   8   0      277.89      258.34      9.94 o 
   1   8   0      428.42      416.38     32.58 o 
   2   8   0      101.42       94.71      8.38 o 
   3   8   0       77.43       88.36     10.21 o 
   4   8   0      134.27      130.17     10.04 o 
   5   8   0        9.42        8.04      8.39 o 
  -6   9   0       65.24       57.66     10.17 o 
  -5   9   0        5.66        4.21      7.88 o 
  -4   9   0      155.08      132.74      9.55 o 
  -3   9   0      156.90      143.68     11.68 o 
  -2   9   0      104.78      101.11     12.40 o 
  -1   9   0       64.14       77.61      7.74 o 
   0   9   0       23.01       26.85      6.70 o 
   1   9   0     1251.10     1221.60     26.15 o 
   2   9   0       56.55       40.20      7.54 o 
   3   9   0       21.58       31.93     14.52 o 
   4   9   0        0.82       -4.88      8.19 o 
   5   9   0       80.24       74.78     11.47 o 
  -5  10   0       70.41       91.82     11.68 o 
  -4  10   0        7.65       -2.02      7.81 o 
  -3  10   0      356.62      352.04     19.72 o 
  -2  10   0       63.36       49.40      8.07 o 
  -1  10   0      143.07      149.86      9.68 o 
   0  10   0       71.56       72.14      8.71 o 
   1  10   0      539.21      549.65     16.67 o 
   2  10   0      113.80      114.77     10.99 o 
   3  10   0       48.84       53.51     10.11 o 
   4  10   0        8.11       -0.04      9.74 o 
  -4  11   0        5.78        3.25     14.11 o 
  -3  11   0        0.40      -18.73     12.49 o 
  -2  11   0      113.15      121.24     11.11 o 
  -1  11   0        0.20       13.24      9.42 o 
   0  11   0       34.91       58.86     13.94 o 
   1  11   0       10.85        8.59      9.00 o 
   2  11   0        9.08        5.64     10.02 o 
  -2  12   0      276.32      301.31     20.50 o 
  -1  12   0       14.69       11.50      9.56 o 
   0  12   0       74.02       61.94     11.06 o 
   0 -12   1       23.28       31.54     10.77 o 
   1 -12   1        9.94       12.02      9.91 o 
   2 -12   1       39.13       34.54     15.03 o 
  -3 -11   1       30.03       44.91     10.81 o 
  -2 -11   1      176.35      195.77     12.76 o 
  -1 -11   1       52.71       56.65     10.04 o 
   0 -11   1      278.81      287.68     17.83 o 
   1 -11   1       36.00       24.93     10.80 o 
   2 -11   1       93.87      115.89     10.70 o 
   3 -11   1      113.00      132.27     17.32 o 
   4 -11   1       82.98       59.13     15.95 o 
  -4 -10   1       45.25       47.82     23.52 o 
  -3 -10   1       91.29       66.86     10.19 o 
  -2 -10   1       14.88       10.16      8.11 o 
  -1 -10   1       29.30       33.65      8.18 o 
   0 -10   1        2.11       -1.92      6.84 o 
   1 -10   1      111.91      124.69     10.06 o 
   2 -10   1        0.02        4.14      7.03 o 
   3 -10   1       56.60       59.56     13.09 o 
   4 -10   1        1.10       -0.22      8.53 o 
   5 -10   1       29.88       25.91     15.15 o 
  -5  -9   1      371.61      396.20     16.13 o 
  -4  -9   1       10.53        3.64      8.30 o 
  -3  -9   1       29.45       17.30      7.85 o 
  -2  -9   1       88.99      102.17      9.50 o 
  -1  -9   1      351.55      372.71     13.13 o 
   0  -9   1      129.09      149.05      8.90 o 
   1  -9   1      138.05      134.09      8.66 o 
   2  -9   1      140.13      137.21      8.56 o 
   3  -9   1      617.55      605.93     16.30 o 
   4  -9   1      190.86      159.24     16.64 o 
   5  -9   1        8.50       11.79      8.02 o 
   6  -9   1      330.50      339.92     14.98 o 
  -6  -8   1       54.66       59.86     11.19 o 
  -5  -8   1       44.14       40.84      8.97 o 
  -4  -8   1       16.47        4.94      7.31 o 
  -3  -8   1       81.25       87.74      8.91 o 
  -2  -8   1      115.30      108.16      8.97 o 
  -1  -8   1      379.05      362.67     11.99 o 
   0  -8   1      256.14      241.15      9.60 o 
   1  -8   1      438.50      414.55      9.59 o 
   2  -8   1       69.27       67.56      8.75 o 
   3  -8   1      394.80      143.91     11.01 o 
   4  -8   1      269.90      289.39     11.56 o 
   5  -8   1       31.88       25.22      7.82 o 
   6  -8   1      129.46      134.97     12.01 o 
   7  -8   1       26.40       25.47     10.11 o 
  -6  -7   1       97.44      112.71     11.35 o 
  -5  -7   1        0.15      -10.56      7.04 o 
  -4  -7   1       42.22       63.11      8.10 o 
  -3  -7   1       27.47       14.15      6.22 o 
  -2  -7   1       40.99       34.65      6.10 o 
  -1  -7   1      514.99      480.19     13.03 o 
   0  -7   1       45.06       43.06      6.43 o 
   1  -7   1     1269.32     1256.83     19.25 o 
   2  -7   1        1.34       -4.56      3.05 o 
   3  -7   1     1089.14     1065.28     17.43 o 
   4  -7   1       17.05        4.78      5.39 o 
   5  -7   1       17.65        8.63     13.92 o 
   6  -7   1       36.60       40.55      8.13 o 
   7  -7   1      132.29      157.63     14.02 o 
  -7  -6   1        5.65       -6.77     13.37 o 
  -6  -6   1      182.21      180.38     10.68 o 
  -5  -6   1      204.54      221.28     10.57 o 
  -4  -6   1       34.68       47.28      6.69 o 
  -3  -6   1     1265.91     1271.20     25.31 o 
  -2  -6   1        6.46        2.04      4.27 o 
  -1  -6   1      812.39      765.59     12.46 o 
   0  -6   1      839.46      715.51     19.58 o 
   1  -6   1      281.15      253.54      6.32 o 
   2  -6   1     1506.34     1524.53     26.99 o 
   3  -6   1      805.33      814.09     13.73 o 
   4  -6   1        9.30        5.19      5.24 o 
   5  -6   1      719.06      762.35     18.75 o 
   6  -6   1        7.20        5.78      6.62 o 
   7  -6   1      589.00      615.47     18.83 o 
  -7  -5   1      136.38      138.20     17.36 o 
  -6  -5   1        0.89       -6.09      6.69 o 
  -5  -5   1        5.10        6.47      5.65 o 
  -4  -5   1       17.51        9.91      4.96 o 
  -3  -5   1      231.15      255.88      9.08 o 
  -2  -5   1      181.32      235.92      8.13 o 
  -1  -5   1       81.45       88.83     11.25 o 
   0  -5   1      130.09      119.02      7.77 o 
   1  -5   1      559.54      586.91      9.98 o 
   2  -5   1     1498.11     1360.07     19.54 o 
   3  -5   1      897.05      852.93     13.65 o 
   4  -5   1     1521.91     1529.28     36.94 o 
   5  -5   1      111.52      108.31      7.67 o 
   6  -5   1      140.32      145.80     12.72 o 
   7  -5   1       39.93       42.10      8.23 o 
   8  -5   1      101.96      117.90     11.95 o 
  -7  -4   1      119.70      132.59     14.68 o 
  -6  -4   1      114.02      117.31      8.81 o 
  -5  -4   1      363.05      250.64     13.20 o 
  -4  -4   1     1376.17     1365.75     20.43 o 
  -3  -4   1      206.91      222.85      5.60 o 
  -2  -4   1     6057.19     6045.35     93.29 o 
  -1  -4   1      628.72      662.15     13.36 o 
   0  -4   1       86.72       69.82      2.97 o 
   1  -4   1      468.50      442.82      7.72 o 
   2  -4   1     4443.85     4660.99     58.67 o 
   3  -4   1      401.71      418.50     14.01 o 
   4  -4   1      350.54      314.32     10.09 o 
   5  -4   1      499.21      526.54     14.99 o 
   6  -4   1      603.39      583.50     16.39 o 
   7  -4   1       31.59       25.29      7.51 o 
   8  -4   1      282.27      289.17     13.75 o 
  -8  -3   1       13.15        6.35     11.71 o 
  -7  -3   1      138.67      162.65     14.36 o 
  -6  -3   1      609.64      634.28     16.15 o 
  -5  -3   1      246.17      236.68      7.08 o 
  -4  -3   1     1533.53     1576.29     34.63 o 
  -3  -3   1     1712.51     1631.24     22.57 o 
  -2  -3   1     1984.59     2150.67     28.18 o 
  -1  -3   1      999.82     1009.57     17.74 o 
   0  -3   1       92.99       75.71      4.87 o 
   1  -3   1      761.27      820.73     14.39 o 
   2  -3   1     4241.83     4328.60     54.30 o 
   3  -3   1      162.09      280.97      8.26 o 
   4  -3   1      858.92      889.14     18.52 o 
   5  -3   1      758.61      781.23     18.12 o 
   6  -3   1      151.47      141.99      8.49 o 
   7  -3   1        0.50       -4.83      6.15 o 
   8  -3   1       14.64       21.39     21.49 o 
  -8  -2   1      145.92      151.99     15.49 o 
  -7  -2   1       81.93       78.34     13.81 o 
  -6  -2   1       15.75       13.05      9.35 o 
  -5  -2   1      741.93      752.68     13.41 o 
  -4  -2   1        9.06        6.31      2.63 o 
  -3  -2   1     1768.38     1765.94     29.45 o 
  -2  -2   1     1522.32     1661.06     22.01 o 
  -1  -2   1     1464.37     1589.76     25.63 o 
   0  -2   1      808.03      717.05     10.46 o 
   1  -2   1     2526.05     2709.13     34.92 o 
   2  -2   1     4504.32     5257.41     83.95 o 
   3  -2   1     1359.45     1407.68     24.85 o 
   4  -2   1      764.88      818.06     17.26 o 
   5  -2   1      857.34      823.80     18.45 o 
   6  -2   1      262.06      290.13     10.99 o 
   7  -2   1       29.05       33.10      6.88 o 
   8  -2   1        2.76       -3.57      7.62 o 
  -8  -1   1       94.31      105.44     13.92 o 
  -7  -1   1      331.56      316.86     12.16 o 
  -6  -1   1      296.11      288.84     10.49 o 
  -5  -1   1      324.54      321.99      7.72 o 
  -4  -1   1      188.98      213.12      5.60 o 
  -3  -1   1     5336.42     5753.98     71.72 o 
  -2  -1   1      471.39      551.01      8.42 o 
  -1  -1   1     9086.06     9827.70    120.70 o 
   0  -1   1    10119.93    10504.67    133.47 o 
   1  -1   1     5447.73     6062.84     91.42 o 
   2  -1   1       21.73       21.17      3.58 o 
   3  -1   1      729.52      757.57     14.98 o 
   4  -1   1     1755.32     1744.59     30.90 o 
   5  -1   1       84.41       66.00     11.17 o 
   6  -1   1        7.45        7.37      5.18 o 
   7  -1   1      206.89      200.69     10.30 o 
   8  -1   1        0.66       -3.54      7.32 o 
  -8   0   1       77.78       66.83      9.02 o 
  -7   0   1      290.77      301.35     11.75 o 
  -6   0   1      231.54      215.83      9.28 o 
  -5   0   1     1073.12     1135.20     17.48 o 
  -4   0   1       35.11       34.20      3.03 o 
  -3   0   1     2665.56     3063.06     39.23 o 
  -2   0   1     1790.00     2077.25     26.64 o 
  -1   0   1      588.05      518.42     12.84 o 
   0   0   1      507.00       -0.52      0.35 o 
   1   0   1     2242.29     2203.59     27.78 o 
   2   0   1       16.67        3.35      2.18 o 
   3   0   1       33.27       33.76      5.41 o 
   4   0   1     1242.47     1217.22     17.95 o 
   5   0   1        7.91        0.16      3.72 o 
   6   0   1        9.85       15.74      5.37 o 
   7   0   1      117.58      116.78      8.54 o 
   8   0   1       57.70       65.83     11.50 o 
  -8   1   1      483.93      489.80     16.43 o 
  -7   1   1       25.76       22.91      6.41 o 
  -6   1   1      571.67      561.31     15.08 o 
  -5   1   1      510.42      510.04     13.13 o 
  -4   1   1      601.96      579.28     10.47 o 
  -3   1   1     1750.53     1799.77     25.84 o 
  -2   1   1      232.15      284.18      8.66 o 
  -1   1   1       14.16       15.73      1.35 o 
   0   1   1     1707.23     1891.70     23.95 o 
   1   1   1      229.24      228.71      4.96 o 
   2   1   1     2466.58     2443.44     31.33 o 
   3   1   1      258.77      262.43      6.38 o 
   4   1   1      235.02      218.58      7.04 o 
   5   1   1     1059.82     1088.56     17.55 o 
   6   1   1      100.68       99.35     22.67 o 
   7   1   1      887.91      912.07     22.11 o 
   8   1   1       86.59       84.36      9.93 o 
  -8   2   1      103.93      150.11     11.77 o 
  -7   2   1      202.23      213.61     10.74 o 
  -6   2   1       53.80       45.38      6.36 o 
  -5   2   1        0.55        6.89      4.11 o 
  -4   2   1     2380.64     2396.16     40.29 o 
  -3   2   1       47.16       33.99      3.51 o 
  -2   2   1      581.13      538.15      8.27 o 
  -1   2   1      590.33      679.02     11.77 o 
   0   2   1      888.43      935.29     12.60 o 
   1   2   1     3507.10     3792.39     57.70 o 
   2   2   1       58.50       35.28      5.77 o 
   3   2   1     1812.98     1796.19     24.52 o 
   4   2   1      407.88      422.24      8.67 o 
   5   2   1       38.23       34.01      5.32 o 
   6   2   1       74.00       83.67      7.58 o 
   7   2   1       11.11        8.62      6.91 o 
   8   2   1       13.88       18.63     12.31 o 
  -8   3   1        6.38       -5.86      9.98 o 
  -7   3   1      818.12      788.83     20.29 o 
  -6   3   1       41.24       41.33      6.47 o 
  -5   3   1      857.87      879.78     19.18 o 
  -4   3   1     1018.38      995.53     26.34 o 
  -3   3   1      172.59      185.70      4.46 o 
  -2   3   1     2642.05     2748.91     37.95 o 
  -1   3   1     1122.92     1103.30     18.51 o 
   0   3   1     5936.97     5866.10     88.34 o 
   1   3   1     3255.50     3217.66     40.71 o 
   2   3   1        6.36        8.34      2.22 o 
   3   3   1     1943.24     1884.08     25.83 o 
   4   3   1      853.46      869.10     14.29 o 
   5   3   1       49.73       59.35      5.23 o 
   6   3   1      220.41      212.24     14.94 o 
   7   3   1        1.08      -11.54      9.46 o 
  -8   4   1      204.33      206.71     12.06 o 
  -7   4   1      148.38      170.36     10.94 o 
  -6   4   1      998.02     1040.45     23.37 o 
  -5   4   1      203.89      177.25      9.19 o 
  -4   4   1     1520.63     1555.46     44.98 o 
  -3   4   1      602.24      579.10      9.82 o 
  -2   4   1      244.06      237.51      5.39 o 
  -1   4   1     2776.98     2658.91     81.69 o 
   0   4   1       97.94       99.09      4.14 o 
   1   4   1      210.05      285.52      5.78 o 
   2   4   1     3087.75     3186.92     41.23 o 
   3   4   1      345.58      348.24      7.44 o 
   4   4   1     1274.32     1205.97     18.68 o 
   5   4   1       12.85        6.99      4.66 o 
   6   4   1      608.46      611.33     24.20 o 
   7   4   1       76.75       59.45     12.88 o 
  -8   5   1        1.22        2.66      8.02 o 
  -7   5   1       28.65       25.67      7.46 o 
  -6   5   1       60.62       55.67      7.80 o 
  -5   5   1      214.58      241.82      9.68 o 
  -4   5   1        0.27        1.98      3.93 o 
  -3   5   1      645.28      714.08     11.98 o 
  -2   5   1        2.20        2.41      2.24 o 
  -1   5   1       71.44       45.17      3.25 o 
   0   5   1      706.73      656.05     10.82 o 
   1   5   1     1430.83     1446.78     20.44 o 
   2   5   1      129.78      125.82      4.61 o 
   3   5   1      807.61      837.15     13.96 o 
   4   5   1        0.31       -0.71      4.58 o 
   5   5   1      208.16      195.00      9.54 o 
   6   5   1      206.92      195.45     38.14 o 
   7   5   1       61.09       54.02     14.82 o 
  -8   6   1      100.69      127.75     27.50 o 
  -7   6   1        6.80        3.74      7.23 o 
  -6   6   1       74.33       80.39      9.74 o 
  -5   6   1      633.21      666.53     17.07 o 
  -4   6   1       20.55       14.81      4.63 o 
  -3   6   1     1682.06     1688.85     29.44 o 
  -2   6   1     1126.16     1132.40     17.36 o 
  -1   6   1     4849.03     4988.34     63.57 o 
   0   6   1      342.53      376.54      7.93 o 
   1   6   1      905.69      950.46     15.06 o 
   2   6   1      425.30      416.51      9.81 o 
   3   6   1     1225.31     1224.25     24.60 o 
   4   6   1      192.88      194.93      9.25 o 
   5   6   1      255.22      225.06     10.65 o 
   6   6   1       16.62       21.87      8.30 o 
  -7   7   1      101.27      118.04     11.26 o 
  -6   7   1       68.96       67.09      8.73 o 
  -5   7   1      173.99      176.89      9.37 o 
  -4   7   1      289.48      293.49     10.69 o 
  -3   7   1      572.58      561.55     11.19 o 
  -2   7   1      522.87      515.07     10.37 o 
  -1   7   1      344.81      336.28      7.96 o 
   0   7   1       70.37       69.01      4.58 o 
   1   7   1       37.98       32.34      5.50 o 
   2   7   1      136.61      133.23      7.97 o 
   3   7   1      628.08      603.80     16.04 o 
   4   7   1       38.01       25.43      8.49 o 
   5   7   1      159.53      165.66     10.44 o 
   6   7   1       93.83      107.72     11.42 o 
  -7   8   1        2.33       -3.45      8.93 o 
  -6   8   1       66.43       66.82      9.56 o 
  -5   8   1       25.39       15.27      9.28 o 
  -4   8   1      100.68      106.86      8.31 o 
  -3   8   1      285.80      275.13     11.15 o 
  -2   8   1      814.50      794.52     17.80 o 
  -1   8   1        1.12        1.96      3.99 o 
   0   8   1     2138.76     2070.77     37.39 o 
   1   8   1       76.12       73.45     11.64 o 
   2   8   1      152.68      164.42     18.81 o 
   3   8   1       42.46       55.25      8.11 o 
   4   8   1       83.31       99.75     10.16 o 
   5   8   1      320.43      328.25     14.40 o 
  -6   9   1      589.08      622.57     19.42 o 
  -5   9   1       20.23       27.07      8.23 o 
  -4   9   1      504.19      577.45     48.49 o 
  -3   9   1      112.70      124.18      8.92 o 
  -2   9   1      150.03      149.71      8.47 o 
  -1   9   1       43.42       42.59      6.84 o 
   0   9   1      379.70      375.64     12.56 o 
   1   9   1       71.57       77.93      8.49 o 
   2   9   1       10.61        9.25      6.89 o 
   3   9   1       70.19       79.84     15.65 o 
   4   9   1      151.59      147.15     12.18 o 
  -5  10   1      314.96      306.49     14.00 o 
  -4  10   1       39.33       26.65      8.39 o 
  -3  10   1        4.09        5.89     10.51 o 
  -2  10   1       78.61       93.56     16.86 o 
  -1  10   1       36.91       46.02      7.61 o 
   0  10   1        1.91       -9.98      6.66 o 
   1  10   1      131.22      142.49     10.62 o 
   2  10   1        0.52       11.41     16.35 o 
   3  10   1       97.96       99.80     12.14 o 
  -4  11   1      102.50       97.02     17.39 o 
  -3  11   1      305.01      303.28     19.65 o 
  -2  11   1       18.84       23.47      9.31 o 
  -1  11   1      217.25      235.94     13.83 o 
   0  11   1       41.24       34.56     19.07 o 
   1  11   1      266.10      257.69     13.03 o 
   2  11   1      123.11      146.59     12.90 o 
  -2  12   1        0.43      -12.25      9.49 o 
  -1  12   1        2.64        4.25      9.24 o 
   0  12   1       23.82       19.62     10.41 o 
  -1 -12   2       94.95      131.97     13.62 o 
   0 -12   2       42.80       81.34     33.92 o 
   1 -12   2       13.21       30.62     11.85 o 
   2 -12   2       79.32      103.69     17.22 o 
  -3 -11   2        4.99        5.88     10.51 o 
  -2 -11   2        3.63       -1.84      8.95 o 
  -1 -11   2       98.02      137.22     11.89 o 
   0 -11   2        0.23       10.70      8.52 o 
   1 -11   2       82.85       81.93     10.03 o 
   2 -11   2        0.21       -1.62     12.38 o 
   3 -11   2        1.10       -0.67     12.91 o 
   4 -11   2      129.80      164.10     19.23 o 
  -4 -10   2       46.42       51.76     10.84 o 
  -3 -10   2      145.21      164.04     12.95 o 
  -2 -10   2      128.82      149.61     11.78 o 
  -1 -10   2      124.28      154.50     11.45 o 
   0 -10   2      167.42      167.63     10.19 o 
   1 -10   2       50.92       53.65      8.31 o 
   2 -10   2       11.19       12.15      7.21 o 
   3 -10   2      214.38      226.01     16.90 o 
   4 -10   2       14.07        7.57      8.45 o 
   5 -10   2      390.23      430.54     16.44 o 
  -5  -9   2        0.10       -5.28      9.63 o 
  -4  -9   2       13.59        6.37      8.25 o 
  -3  -9   2        8.61       16.80      7.68 o 
  -2  -9   2       68.31       66.16      8.67 o 
  -1  -9   2        0.22       -7.64      5.98 o 
   0  -9   2        1.25       -0.14      5.87 o 
   1  -9   2      620.74      583.74     16.05 o 
   2  -9   2      153.19      159.65      9.05 o 
   3  -9   2       12.86        1.87     10.04 o 
   4  -9   2      247.61      229.02     11.28 o 
   5  -9   2       38.53       27.26      9.21 o 
   6  -9   2        8.18        0.30     10.28 o 
  -6  -8   2       27.83       23.02     11.47 o 
  -5  -8   2        1.26        6.68      8.63 o 
  -4  -8   2       56.90       45.51      8.33 o 
  -3  -8   2      193.76      189.53     10.11 o 
  -2  -8   2     2263.14     2348.51     43.27 o 
  -1  -8   2      288.22      289.16     10.92 o 
   0  -8   2     1716.43     1641.49     31.18 o 
   1  -8   2      527.07      498.60     13.73 o 
   2  -8   2      825.09      864.12     15.44 o 
   4  -8   2       85.62       75.35     14.92 o 
   5  -8   2        1.26       -1.61     13.72 o 
   6  -8   2      270.04      315.32     14.01 o 
  -6  -7   2      117.61      147.87     12.36 o 
  -5  -7   2       51.22       45.05      8.11 o 
  -4  -7   2      863.30      834.69     20.31 o 
  -3  -7   2        0.98       -4.94      5.48 o 
  -2  -7   2      397.03      415.35     12.65 o 
  -1  -7   2      147.37      138.62      7.51 o 
   0  -7   2      586.44      585.25     14.37 o 
   1  -7   2      185.46      208.67      6.90 o 
   2  -7   2     1010.24      976.43     16.14 o 
   3  -7   2       47.45       45.44     14.62 o 
   4  -7   2      632.13      624.70     16.33 o 
   5  -7   2      128.91      125.30     12.70 o 
   6  -7   2      269.78      277.51     12.70 o 
   7  -7   2        2.27        1.06      8.84 o 
  -7  -6   2       30.67       38.35     14.04 o 
  -6  -6   2       10.28       14.94      7.77 o 
  -5  -6   2       41.55       45.14      7.47 o 
  -4  -6   2        3.22       -2.31      5.25 o 
  -3  -6   2      122.21      135.48     15.08 o 
  -2  -6   2      226.16      213.83      8.58 o 
  -1  -6   2      897.19      881.69     18.39 o 
   0  -6   2      448.13      442.54      8.96 o 
   1  -6   2     1025.05      921.90     14.65 o 
   2  -6   2      154.66      115.19      4.96 o 
   3  -6   2     1574.85     1710.69     27.77 o 
   4  -6   2        0.83       -2.36      4.75 o 
   5  -6   2       84.45      104.48      8.71 o 
   6  -6   2      373.52      358.55     30.10 o 
   7  -6   2      392.72      403.32     15.47 o 
  -7  -5   2      157.90      172.88     17.89 o 
  -6  -5   2      230.19      221.06     10.86 o 
  -5  -5   2     1153.55     1111.01     25.51 o 
  -4  -5   2      118.97      145.99     10.02 o 
  -3  -5   2     3089.02     3078.91     51.36 o 
  -2  -5   2      259.45      273.29      8.67 o 
  -1  -5   2       46.72       18.82      3.62 o 
   0  -5   2       27.60       18.45      2.35 o 
   1  -5   2     5670.34     5688.16     71.36 o 
   2  -5   2     3112.25     2946.24    202.23 o 
   3  -5   2      175.66      148.57      5.09 o 
   4  -5   2      232.26      228.25      9.01 o 
   5  -5   2      441.59      445.31     13.53 o 
   6  -5   2       77.15       80.13      8.53 o 
   7  -5   2      331.50      345.68     13.98 o 
   8  -5   2       26.57       26.23      8.92 o 
  -8  -4   2      100.73      113.89     15.84 o 
  -7  -4   2      163.72      159.19     14.43 o 
  -6  -4   2      101.30      101.57      8.47 o 
  -5  -4   2       11.49        4.59      7.23 o 
  -4  -4   2      654.94      647.98     11.56 o 
  -3  -4   2      833.22      948.89     19.05 o 
  -2  -4   2      164.53      180.10      7.27 o 
  -1  -4   2      764.26      748.07     14.81 o 
   0  -4   2      384.20      370.10      6.70 o 
   1  -4   2        1.69        5.38      2.14 o 
   2  -4   2      393.11      389.25      8.21 o 
   3  -4   2     1307.03     1512.05     27.36 o 
   4  -4   2      536.58      557.73     30.32 o 
   5  -4   2        2.69        3.93      4.73 o 
   6  -4   2       24.95       26.48      6.60 o 
   7  -4   2        5.24        2.98      6.89 o 
   8  -4   2       28.28       35.37     13.28 o 
  -8  -3   2      154.36      159.61     17.50 o 
  -7  -3   2      199.67      181.59     14.61 o 
  -6  -3   2      534.93      527.12     14.71 o 
  -5  -3   2      401.68      405.30      9.14 o 
  -4  -3   2      377.18      342.92      7.66 o 
  -3  -3   2     1332.82     1358.38     19.28 o 
  -2  -3   2     4395.97     4538.57     75.49 o 
  -1  -3   2     2218.86     2314.33     37.13 o 
   0  -3   2     3758.82     3866.34     65.50 o 
   1  -3   2      402.84      422.82      8.73 o 
   2  -3   2     2030.36     2160.44     56.58 o 
   3  -3   2      990.84     1041.33     20.01 o 
   4  -3   2      540.04      568.04     13.75 o 
   5  -3   2     2536.53     2517.14     44.36 o 
   6  -3   2       14.30        3.63      5.46 o 
   7  -3   2       14.98       20.64      7.01 o 
   8  -3   2       21.37       36.77      9.13 o 
  -8  -2   2       58.47       55.89     13.34 o 
  -7  -2   2      317.89      293.47     16.76 o 
  -6  -2   2      766.06      756.50     20.41 o 
  -5  -2   2      565.99      563.18     11.03 o 
  -4  -2   2     1030.47      890.72     14.16 o 
  -3  -2   2       93.38       81.38      6.44 o 
  -2  -2   2     1586.26     1740.37     27.84 o 
  -1  -2   2     3389.53     3509.53     54.05 o 
   0  -2   2     2018.30     2073.68     26.46 o 
   1  -2   2     2203.27     2385.35     54.66 o 
   2  -2   2     3031.77     3329.85     52.38 o 
   3  -2   2      260.78      259.21      7.83 o 
   4  -2   2      264.54      298.03      9.34 o 
   5  -2   2      263.52      279.64     10.28 o 
   6  -2   2       19.28       11.42      5.40 o 
   7  -2   2       71.93       78.39      8.83 o 
   8  -2   2        9.52        2.81      7.78 o 
  -8  -1   2        4.82       -3.52      7.03 o 
  -7  -1   2      213.15      199.46     10.09 o 
  -6  -1   2        1.01        1.44      4.46 o 
  -5  -1   2      258.88      255.09      6.88 o 
  -4  -1   2      324.10      314.93      6.90 o 
  -3  -1   2       23.04       51.79      6.06 o 
  -2  -1   2       51.61       60.03      3.07 o 
  -1  -1   2      607.79      576.37      8.12 o 
   0  -1   2     6780.84     7301.84     89.59 o 
   1  -1   2    12273.75    13387.42    163.34 o 
   2  -1   2      133.09      143.48      5.06 o 
   3  -1   2      454.41      448.68     10.57 o 
   4  -1   2     3070.54     3165.03     52.18 o 
   5  -1   2      714.27      767.73     17.74 o 
   6  -1   2      980.31      999.21     22.56 o 
   7  -1   2        5.65        0.63      6.30 o 
   8  -1   2      221.11      215.46     11.82 o 
  -8   0   2       70.78      107.90     10.24 o 
  -7   0   2       17.07       30.52      8.01 o 
  -6   0   2      214.02      211.24      8.92 o 
  -5   0   2       16.34       16.23      5.29 o 
  -4   0   2       81.10       80.97      3.66 o 
  -3   0   2     4356.94     4780.38     59.85 o 
  -2   0   2    21692.73    25267.13    375.26 o 
  -1   0   2     3436.76     2323.12     50.35 o 
   0   0   2      544.25      589.75      9.85 o 
   1   0   2      241.89      256.54      4.41 o 
   2   0   2       11.86       12.74      1.64 o 
   3   0   2       56.33       34.09      3.60 o 
   4   0   2     2717.76     2668.78     35.59 o 
   5   0   2        4.77       -0.13      4.00 o 
   6   0   2     1223.66     1183.44     25.25 o 
   7   0   2      180.66      161.13      9.64 o 
   8   0   2       14.90       14.36      8.46 o 
  -8   1   2      328.56      335.60     20.76 o 
  -7   1   2       10.53        8.12      5.73 o 
  -6   1   2      289.93      252.68     10.64 o 
  -5   1   2       65.60       44.10      7.34 o 
  -4   1   2       40.06       51.65      4.66 o 
  -3   1   2      159.37      191.53      5.77 o 
  -2   1   2     2799.96     2924.06    131.78 o 
  -1   1   2     5362.63     6312.69     77.50 o 
   0   1   2     1061.47     1189.71     15.55 o 
   1   1   2      908.12      892.99     21.13 o 
   2   1   2     3640.43     3887.37     48.82 o 
   3   1   2        7.70        3.05      2.00 o 
   4   1   2       50.90       38.84      3.91 o 
   5   1   2      346.47      350.37     10.94 o 
   6   1   2       67.49       60.76      7.28 o 
   7   1   2      195.65      202.82     10.44 o 
   8   1   2       54.65       74.29     10.53 o 
  -8   2   2      100.59      130.20     10.76 o 
  -7   2   2       44.14       38.65      7.04 o 
  -6   2   2      513.85      535.06     14.75 o 
  -5   2   2     1155.90     1072.85     21.74 o 
  -4   2   2       57.07       68.02      3.39 o 
  -3   2   2     2152.71     2163.57     34.47 o 
  -2   2   2      766.39      873.40     15.16 o 
  -1   2   2    10797.79    11959.77    145.50 o 
   0   2   2     4866.63     5453.14     67.24 o 
   1   2   2       33.89       28.09      2.00 o 
   2   2   2      546.25      547.72     10.21 o 
   3   2   2     2943.09     3084.38     40.15 o 
   4   2   2      875.56      903.37     14.67 o 
   5   2   2      981.47      898.11     15.43 o 
   6   2   2       26.01       14.19      5.92 o 
   7   2   2      875.45      880.40     26.74 o 
   8   2   2      175.28      167.02     18.77 o 
  -8   3   2        4.79       -5.90      6.82 o 
  -7   3   2      984.66     1037.46     36.09 o 
  -6   3   2       33.14       33.04      6.35 o 
  -5   3   2      345.54      350.90     15.12 o 
  -4   3   2        4.93        3.42      2.06 o 
  -3   3   2      202.10      273.72      5.72 o 
  -2   3   2      678.47      779.28     14.21 o 
  -1   3   2      849.78      911.97     12.95 o 
   0   3   2     1202.12     1057.55     17.26 o 
   1   3   2      792.42      789.90     11.68 o 
   2   3   2      144.17       99.97      3.65 o 
   3   3   2     2378.11     2422.13     32.50 o 
   4   3   2      499.51      466.75      9.49 o 
   5   3   2      207.42      200.33      6.93 o 
   6   3   2       99.93      115.37     11.24 o 
   7   3   2       28.72       22.19     11.33 o 
  -8   4   2      196.41      179.39     11.28 o 
  -7   4   2      127.14      138.01     10.55 o 
  -6   4   2        8.28       11.97      5.30 o 
  -5   4   2      766.49      803.48     18.39 o 
  -4   4   2     1779.28     1900.38     26.40 o 
  -3   4   2       89.97       94.71      3.81 o 
  -2   4   2     2830.75     2967.62     46.98 o 
  -1   4   2      222.06      223.16      5.17 o 
   0   4   2     1599.93     1432.16     19.77 o 
   1   4   2      125.45      137.21      5.03 o 
   2   4   2     1737.07     1633.36     22.75 o 
   3   4   2      966.76      934.69     14.88 o 
   4   4   2       23.79       15.82      3.43 o 
   5   4   2       62.58       63.68     10.91 o 
   6   4   2       36.09       36.13     10.16 o 
   7   4   2      204.50      209.50     16.94 o 
  -8   5   2        0.84       -7.74      7.86 o 
  -7   5   2        1.55        0.64      6.62 o 
  -6   5   2     1709.93     1789.42     34.75 o 
  -5   5   2      129.02      136.07     13.00 o 
  -4   5   2     1438.81     1381.96     20.53 o 
  -3   5   2      155.45      142.01      4.83 o 
  -2   5   2     2278.92     2189.17     36.19 o 
  -1   5   2      419.84      401.58     11.77 o 
   0   5   2      231.77      244.67      5.90 o 
   1   5   2     2337.18     2420.38     39.43 o 
   2   5   2     1217.99     1145.17     17.34 o 
   3   5   2        1.69        1.70      3.13 o 
   4   5   2      223.20      213.77      9.19 o 
   5   5   2      265.66      263.77     10.88 o 
   6   5   2       16.75       11.71     10.90 o 
   7   5   2        2.32      -19.48     12.98 o 
  -8   6   2       71.77       66.71     16.05 o 
  -7   6   2      137.86      133.86     10.63 o 
  -6   6   2        8.33       11.63      6.54 o 
  -5   6   2       27.71       19.35      5.81 o 
  -4   6   2        4.49        1.30      4.58 o 
  -3   6   2       12.01        5.00      2.98 o 
  -2   6   2      168.25      173.86     12.96 o 
  -1   6   2       78.91      101.90      6.28 o 
   0   6   2       19.01        8.73      4.25 o 
   1   6   2     1601.06     1518.28     26.79 o 
   2   6   2       10.60        8.26      3.29 o 
   3   6   2      616.02      602.92     17.27 o 
   4   6   2       20.12        9.78      5.85 o 
   5   6   2       13.91       12.72      7.00 o 
   6   6   2       37.04       52.16     15.63 o 
  -7   7   2        9.32        0.28      8.14 o 
  -6   7   2      304.81      287.91     17.54 o 
  -5   7   2      552.86      553.92     15.68 o 
  -4   7   2       85.36      100.72     12.63 o 
  -3   7   2     1479.05     1407.98     32.72 o 
  -2   7   2      217.38      203.01      6.40 o 
  -1   7   2      801.60      716.19     15.59 o 
   0   7   2      283.04      273.84     16.19 o 
   1   7   2      234.73      222.33      6.80 o 
   2   7   2      319.69      313.09     10.88 o 
   3   7   2      168.97      159.01      8.99 o 
   4   7   2      191.46      189.40     12.84 o 
   5   7   2      239.61      201.87     11.17 o 
   6   7   2      168.34      187.74     12.35 o 
  -7   8   2       29.50       21.05      9.73 o 
  -6   8   2        6.68        1.42      7.80 o 
  -5   8   2      622.70      655.55     18.09 o 
  -4   8   2       56.76       56.30      7.71 o 
  -3   8   2      293.59      278.95     14.39 o 
  -2   8   2       23.48       18.04      4.32 o 
  -1   8   2       46.83       47.68      7.34 o 
   0   8   2      124.85      113.38      7.69 o 
   1   8   2       41.53       28.83      6.09 o 
   2   8   2       27.39       11.66      6.22 o 
   3   8   2       70.12       66.81      8.44 o 
   4   8   2       27.05       27.00     10.57 o 
   5   8   2        0.03        0.05      8.79 o 
  -6   9   2       13.11       18.31      9.84 o 
  -5   9   2      141.82      147.46     10.23 o 
  -4   9   2      154.04      162.26      9.81 o 
  -3   9   2       68.90       62.78      7.62 o 
  -2   9   2      105.04      112.29      6.65 o 
  -1   9   2      280.80      282.71     10.89 o 
   0   9   2        2.70        7.71      6.03 o 
   1   9   2        8.25       11.53      8.11 o 
   2   9   2       99.17      106.85     10.51 o 
   3   9   2       90.90       96.52     10.21 o 
   4   9   2       88.60      114.52     11.40 o 
  -5  10   2       18.79       16.84      9.51 o 
  -4  10   2      163.60      155.90     10.87 o 
  -3  10   2      153.55      152.80      9.95 o 
  -2  10   2      175.03      192.34     10.07 o 
  -1  10   2        0.59       -2.73      6.54 o 
   0  10   2       28.98       28.67      7.35 o 
   1  10   2      407.08      378.38     14.09 o 
   2  10   2        0.32        1.30     10.21 o 
   3  10   2       57.29       91.06     11.50 o 
  -4  11   2        0.13       13.58     14.32 o 
  -3  11   2       25.35       28.68     13.48 o 
  -2  11   2      207.56      204.28     11.51 o 
  -1  11   2        4.70        9.91      8.22 o 
   0  11   2      146.33      168.46     12.46 o 
   1  11   2        6.65        4.16      9.11 o 
   2  11   2        0.32        2.54     12.63 o 
  -2  12   2       19.57       12.07     12.77 o 
  -1  12   2        1.98       -1.59     12.74 o 
  -1 -12   3        0.22        8.70     10.73 o 
   0 -12   3      243.51      240.46     13.73 o 
   1 -12   3        4.23        7.08      9.75 o 
   2 -12   3        1.58        5.75     14.50 o 
  -3 -11   3       38.80       54.87     11.29 o 
  -2 -11   3       65.51       76.40     11.10 o 
  -1 -11   3       20.13       25.98      9.20 o 
   0 -11   3      205.22      191.25     11.63 o 
   1 -11   3       38.41       42.19      9.25 o 
   2 -11   3       84.18       97.38     16.05 o 
   3 -11   3       16.59        2.29     12.77 o 
   4 -11   3      179.56      240.02     20.29 o 
  -4 -10   3       39.89       27.32     10.43 o 
  -3 -10   3       16.34       17.05      9.00 o 
  -2 -10   3        6.89        4.38     16.25 o 
  -1 -10   3      262.51      258.60     17.54 o 
   0 -10   3      116.16      128.02     11.01 o 
   1 -10   3      256.89      253.06     11.49 o 
   2 -10   3       86.49      105.59     16.41 o 
   3 -10   3       96.81      104.43     15.35 o 
   4 -10   3       84.19       81.47     14.99 o 
   5 -10   3       22.15        9.97      9.72 o 
  -5  -9   3      100.42      171.50     16.53 o 
  -4  -9   3        2.40        2.31      8.45 o 
  -3  -9   3      714.29      657.03     18.90 o 
  -2  -9   3       59.27       59.38      8.10 o 
  -1  -9   3      863.15      852.72     20.83 o 
   0  -9   3      415.83      410.52     13.58 o 
   1  -9   3      506.94      528.49     15.32 o 
   2  -9   3      463.51      449.45     27.66 o 
   3  -9   3       93.13       92.16     13.48 o 
   4  -9   3       13.18       13.29      7.83 o 
   5  -9   3      328.28      333.64     13.90 o 
   6  -9   3        4.48        4.23      9.35 o 
  -6  -8   3        0.81      -11.30      9.53 o 
  -5  -8   3      341.30      333.60     14.31 o 
  -4  -8   3       89.19       94.73      9.92 o 
  -3  -8   3       67.86       62.31      8.31 o 
  -2  -8   3      376.48      382.59     13.13 o 
  -1  -8   3      604.22      608.44     16.19 o 
   0  -8   3      272.03      273.75     10.58 o 
   1  -8   3       17.93        4.93      5.22 o 
   2  -8   3      169.78      127.54      9.51 o 
   4  -8   3        1.25        8.28     26.23 o 
   5  -8   3       19.99       32.64      8.45 o 
   6  -8   3        4.98        0.75      8.63 o 
  -6  -7   3       75.76       67.92     10.24 o 
  -5  -7   3       83.24       76.00     11.80 o 
  -4  -7   3       55.35       90.82     15.40 o 
  -3  -7   3      170.21      150.61     20.32 o 
  -2  -7   3     1243.97     1164.51     24.10 o 
  -1  -7   3       21.90       14.31      5.06 o 
   0  -7   3      477.34      459.23     12.47 o 
   1  -7   3       74.43       52.27      4.40 o 
   2  -7   3      132.22      133.13      7.23 o 
   3  -7   3      289.13      287.94     14.77 o 
   4  -7   3       15.19       11.86     14.54 o 
   5  -7   3      277.19      311.14     12.42 o 
   6  -7   3      734.13      761.84     31.56 o 
   7  -7   3      462.72      467.15     17.35 o 
  -7  -6   3        0.38       -0.74     12.35 o 
  -6  -6   3      543.04      594.77     17.67 o 
  -5  -6   3      135.68      142.07      9.29 o 
  -4  -6   3      199.36      191.05      9.46 o 
  -3  -6   3        1.64       -3.49      9.09 o 
  -2  -6   3      646.94      606.15     14.91 o 
  -1  -6   3       22.53        8.45      3.87 o 
   0  -6   3      441.07      451.72      8.80 o 
   1  -6   3      855.73      871.56     14.18 o 
   2  -6   3       92.89       87.07      4.59 o 
   3  -6   3      249.24      266.01     10.18 o 
   4  -6   3      566.37      572.68     15.22 o 
   5  -6   3      120.13      119.48      8.33 o 
   6  -6   3      232.05      213.86     11.04 o 
   7  -6   3        7.69        3.03      8.60 o 
  -7  -5   3       71.93       81.50     14.82 o 
  -6  -5   3        0.39       -1.36      6.43 o 
  -5  -5   3      611.89      606.67     16.24 o 
  -4  -5   3      425.76      410.23     13.27 o 
  -3  -5   3       18.29       25.21      4.84 o 
  -2  -5   3      529.49      544.24     13.11 o 
  -1  -5   3      222.96      226.47      7.75 o 
   0  -5   3       63.53       78.86      6.19 o 
   1  -5   3      738.69      737.26     12.12 o 
   2  -5   3     1675.59     1702.05     29.09 o 
   3  -5   3      209.00      184.51      8.28 o 
   4  -5   3      119.56      126.19      7.27 o 
   5  -5   3       14.24        9.28     12.08 o 
   6  -5   3      503.69      542.88     16.63 o 
   7  -5   3       40.96       35.99      8.04 o 
  -5  -4   3      132.25      136.40      9.23 o 
  -4  -4   3      456.80      419.61     13.16 o 
  -3  -4   3     2276.20     2319.22     39.49 o 
  -2  -4   3       68.41       73.08      5.05 o 
  -1  -4   3     1387.07     1409.36     24.77 o 
   0  -4   3      698.89      675.81     11.61 o 
   1  -4   3      719.70      702.01     11.11 o 
   2  -4   3     4050.24     4113.20     52.41 o 
   3  -4   3      346.14      420.20     11.04 o 
   4  -4   3     2407.37     2530.66     43.90 o 
   5  -4   3       60.77       65.07      7.17 o 
   6  -4   3      170.18      168.42      9.75 o 
   7  -4   3      155.73      145.56     10.20 o 
   8  -4   3       93.01      105.91     11.72 o 
  -8  -3   3        2.32       13.55     11.22 o 
  -7  -3   3      470.65      477.08     21.63 o 
  -6  -3   3      130.70      124.59      8.22 o 
  -5  -3   3      132.00      128.57      7.48 o 
  -4  -3   3      244.49      216.94      6.06 o 
  -3  -3   3       15.40        8.75      2.11 o 
  -2  -3   3      345.42      292.71      7.92 o 
  -1  -3   3     1032.52      949.05     17.28 o 
   0  -3   3     3608.79     3667.99     46.18 o 
   1  -3   3     1058.05     1059.46     18.34 o 
   2  -3   3       60.73       57.73      7.46 o 
   3  -3   3      781.15      787.68     16.41 o 
   4  -3   3      353.47      388.75     11.35 o 
   5  -3   3        2.32        0.18      4.46 o 
   6  -3   3        5.14        0.75      5.59 o 
   7  -3   3       54.15       43.23      9.14 o 
   8  -3   3      143.94      138.78     12.35 o 
  -8  -2   3      132.95      152.52     14.89 o 
  -7  -2   3       57.57       57.58     10.76 o 
  -6  -2   3        2.10       -0.16      3.71 o 
  -5  -2   3     1617.69     1536.60     22.81 o 
  -4  -2   3      342.41      432.92     10.37 o 
  -3  -2   3     8857.72     9591.89    117.96 o 
  -2  -2   3     4182.21     4024.22     62.38 o 
  -1  -2   3      185.22      149.87      4.59 o 
   0  -2   3      714.38      830.03     18.17 o 
   1  -2   3    20237.55    21403.46    264.69 o 
   2  -2   3     6723.89     7255.61     89.68 o 
   3  -2   3     1396.52     1359.98     24.65 o 
   4  -2   3      294.48      304.60     14.50 o 
   5  -2   3     1720.53     1734.87     32.88 o 
   6  -2   3       45.89       37.24      6.50 o 
   7  -2   3      717.05      726.74     19.87 o 
   8  -2   3       23.74       21.98      8.62 o 
  -8  -1   3        3.57       -1.23      9.84 o 
  -7  -1   3       69.89       87.90      8.35 o 
  -6  -1   3       54.67       51.42      6.10 o 
  -5  -1   3      341.49      345.21      7.93 o 
  -4  -1   3      891.05      943.99     14.61 o 
  -3  -1   3     1773.62     1996.06     34.26 o 
  -2  -1   3     8351.92     9793.72    119.63 o 
  -1  -1   3     1886.65     2040.15     25.95 o 
   0  -1   3      445.64      425.88      7.95 o 
   1  -1   3    31746.54    34453.97    417.00 o 
   2  -1   3       22.86       45.38      3.26 o 
   3  -1   3     1513.66     1463.66     27.64 o 
   4  -1   3      223.41      204.32      8.91 o 
   5  -1   3      276.50      260.91     12.70 o 
   6  -1   3      571.08      564.79     15.93 o 
   7  -1   3      142.74      127.27      9.14 o 
   8  -1   3        2.95        2.48     11.04 o 
  -8   0   3        8.00        1.61      8.59 o 
  -7   0   3      181.09      160.95      9.14 o 
  -6   0   3      256.04      260.96      9.73 o 
  -5   0   3      309.60      348.31      7.80 o 
  -4   0   3      290.00      352.96      7.69 o 
  -3   0   3      110.69      149.23      5.60 o 
  -1   0   3        0.95       -0.66      0.88 o 
   0   0   3      166.71      157.50      5.62 o 
   1   0   3      323.01      390.34      6.34 o 
   2   0   3      617.38      558.69     11.23 o 
   3   0   3      533.07      559.54      9.45 o 
   4   0   3       77.80       61.80      3.90 o 
   5   0   3      199.22      179.15      8.38 o 
   6   0   3      586.75      623.63     17.85 o 
   7   0   3        2.34       -3.07      6.25 o 
   8   0   3      598.08      615.99     20.15 o 
  -8   1   3      968.89      920.95     23.18 o 
  -7   1   3       34.16       27.04      6.12 o 
  -6   1   3      865.47      885.82     19.92 o 
  -5   1   3       86.66       95.93      4.44 o 
  -4   1   3     3883.66     4109.62     52.60 o 
  -3   1   3     1002.40     1052.08     15.11 o 
  -2   1   3      375.28      488.20      7.73 o 
  -1   1   3      862.74      956.10     12.97 o 
   0   1   3    11349.27    12306.51    258.93 o 
   1   1   3      367.77      371.17     12.21 o 
   2   1   3     1051.65     1100.15     15.56 o 
   3   1   3      995.98     1065.14     15.85 o 
   4   1   3     3915.68     3879.06     50.43 o 
   6   1   3      406.93      401.39     13.11 o 
   7   1   3      228.14      214.43     10.78 o 
   8   1   3       82.58       91.70     11.08 o 
  -8   2   3      131.91      157.97     10.65 o 
  -7   2   3      283.09      271.46     11.46 o 
  -6   2   3        0.23        0.44      4.53 o 
  -5   2   3      115.90      116.61      4.70 o 
  -4   2   3       65.59       57.80      3.47 o 
  -3   2   3       12.55        9.12      3.35 o 
  -2   2   3       19.18       18.72      1.91 o 
  -1   2   3     4327.87     4965.09     61.47 o 
   0   2   3     1563.63     1654.95     21.61 o 
   1   2   3      414.58      421.52      7.06 o 
   2   2   3       77.04       82.97      4.10 o 
   3   2   3       43.09       38.41      5.53 o 
   4   2   3       27.59       26.99      3.43 o 
   5   2   3       21.46       13.24      5.14 o 
   6   2   3        4.33       -2.22      5.54 o 
   7   2   3       80.20       93.32      9.99 o 
  -8   3   3      408.97      417.33     17.96 o 
  -7   3   3      853.82      904.62     22.13 o 
  -6   3   3      456.59      464.38     17.80 o 
  -5   3   3     2455.90     2577.06     44.38 o 
  -4   3   3      876.46      919.51     17.04 o 
  -3   3   3     1451.69     1424.93     24.34 o 
  -2   3   3       18.74       19.36      2.73 o 
  -1   3   3    11688.49    12801.68    155.94 o 
   0   3   3     1238.85     1426.59     33.36 o 
   1   3   3     2130.77     2055.44     27.12 o 
   2   3   3      332.87      279.33      9.04 o 
   3   3   3      202.05      185.21      5.78 o 
   4   3   3      787.79      754.04     13.23 o 
   5   3   3       91.73       97.33      6.49 o 
   6   3   3       47.70       65.09     10.66 o 
   7   3   3      404.07      408.24     21.73 o 
  -8   4   3        0.51       -9.97      7.48 o 
  -7   4   3      423.25      438.82     20.18 o 
  -6   4   3        1.31       -1.24      5.16 o 
  -5   4   3     2639.37     2738.75     47.16 o 
  -4   4   3       91.04       83.94      9.40 o 
  -3   4   3      332.84      316.60      8.19 o 
  -2   4   3      256.70      238.21      5.61 o 
  -1   4   3      107.83      155.60      4.39 o 
   0   4   3      268.71      214.56      5.20 o 
   1   4   3       90.01      116.18      4.09 o 
   2   4   3        3.00        1.63      3.70 o 
   3   4   3       53.87       41.88      8.80 o 
   4   4   3        5.20        6.23      3.39 o 
   5   4   3      140.31      141.66      6.66 o 
   6   4   3       72.21       79.60     12.21 o 
   7   4   3      138.38      165.75     17.25 o 
  -8   5   3       81.61       84.17     10.08 o 
  -7   5   3       19.95       11.00      6.79 o 
  -6   5   3       41.14       34.53      8.50 o 
  -5   5   3      771.19      829.36     27.18 o 
  -4   5   3        1.61        4.38      2.88 o 
  -3   5   3        2.77        6.83      4.43 o 
  -2   5   3      284.09      285.48      6.63 o 
  -1   5   3       65.38       60.35      3.81 o 
   0   5   3     5102.72     5407.45     68.25 o 
   1   5   3      910.44     1082.28     17.24 o 
   2   5   3      888.60      914.06     17.97 o 
   3   5   3     1679.24     1583.48     23.37 o 
   4   5   3      581.93      580.13     11.82 o 
   5   5   3      798.22      777.35     18.98 o 
  -8   6   3        1.09       -6.12      8.65 o 
  -7   6   3       48.60       50.55      8.59 o 
  -6   6   3      738.37      722.64     18.95 o 
  -5   6   3       99.13      117.89     17.18 o 
  -4   6   3      715.42      694.91     15.10 o 
  -3   6   3       85.91       63.42     11.29 o 
  -2   6   3     1899.04     1973.17     27.66 o 
  -1   6   3     1047.57     1087.51     16.92 o 
   0   6   3       13.59        9.87      2.98 o 
   1   6   3      980.38      863.92     14.36 o 
   2   6   3       29.72       35.24      6.35 o 
   3   6   3     1013.09     1031.27     21.82 o 
   4   6   3      265.48      237.00     10.35 o 
   5   6   3      131.41      123.26     12.49 o 
   6   6   3      149.45      141.66     17.54 o 
  -7   7   3      121.53      134.52     17.83 o 
  -6   7   3       88.76       86.65      9.43 o 
  -5   7   3       21.97        9.22      8.22 o 
  -4   7   3      303.20      308.71     15.24 o 
  -3   7   3       45.30       22.91      7.34 o 
  -2   7   3       16.38       21.65      3.63 o 
  -1   7   3       56.97       52.57      4.49 o 
   0   7   3      106.88      100.95      5.15 o 
   1   7   3       64.58       63.20      5.92 o 
   2   7   3        0.59       -5.78      4.64 o 
   3   7   3        7.10       -0.82      5.75 o 
   4   7   3       53.39       52.58      8.13 o 
   5   7   3       76.49       69.07      9.48 o 
  -7   8   3       29.27       22.51      9.19 o 
  -6   8   3      193.60      188.36     11.21 o 
  -5   8   3      111.66      132.27      9.70 o 
  -4   8   3      312.57      325.03     11.68 o 
  -2   8   3      742.32      678.87     15.59 o 
  -1   8   3      404.46      407.58     12.64 o 
   0   8   3        2.49        2.20      4.04 o 
   1   8   3       15.43        4.45      5.28 o 
   3   8   3       88.09       87.69      9.70 o 
   4   8   3      368.99      384.42     14.59 o 
   5   8   3       11.50        8.02      9.21 o 
  -6   9   3        3.84       -1.23     15.65 o 
  -5   9   3      143.10      130.56     10.75 o 
  -4   9   3       66.65       72.09      8.56 o 
  -3   9   3       20.16       11.21      5.13 o 
  -2   9   3      150.46      156.15      8.66 o 
  -1   9   3      372.26      376.58     12.54 o 
   0   9   3      116.12      113.73      8.70 o 
   1   9   3        0.07       -3.78      6.16 o 
   2   9   3      155.40      153.09     13.51 o 
   3   9   3        0.06       -1.97     17.78 o 
   4   9   3        0.03      -14.21      9.47 o 
  -5  10   3      315.40      330.50     14.37 o 
  -4  10   3        6.35       -0.82      8.26 o 
  -3  10   3      170.02      155.38     13.12 o 
  -2  10   3       81.12       57.58     30.91 o 
  -1  10   3      512.19      468.49     51.49 o 
   0  10   3      110.53       93.26     26.99 o 
   2  10   3       11.73        9.67     11.33 o 
   3  10   3       34.71       34.75     13.27 o 
  -2  11   3       68.43       66.82     12.95 o 
  -1  11   3      159.09      152.03     14.29 o 
   0  11   3       73.76       74.80     13.27 o 
   1  11   3      147.53      159.93     16.12 o 
  -1 -12   4       25.73       22.85     10.54 o 
   0 -12   4        1.28       -9.52      9.93 o 
   1 -12   4       86.77      105.48     12.19 o 
   2 -12   4       58.89       55.15     16.23 o 
  -3 -11   4        6.86       -1.00      9.89 o 
  -2 -11   4       88.12       99.18     12.15 o 
  -1 -11   4       10.57        1.99      8.56 o 
   0 -11   4      102.17      134.70     24.03 o 
   1 -11   4        5.70       -8.75      8.01 o 
   2 -11   4      210.98      196.48     17.01 o 
   3 -11   4      139.49      191.33     19.76 o 
   4 -11   4       43.62       48.79     16.69 o 
  -4 -10   4      417.27      441.63     17.48 o 
  -3 -10   4       25.68       24.65      8.96 o 
  -2 -10   4       19.98       14.20      8.36 o 
  -1 -10   4        0.98       -6.69      7.29 o 
   0 -10   4        9.45        1.48      7.26 o 
   1 -10   4      175.58      179.50     10.45 o 
   2 -10   4      150.58      174.96     17.54 o 
   3 -10   4        1.61       -8.43     11.29 o 
   4 -10   4       69.48       55.04     15.28 o 
   5 -10   4        7.68        1.66     10.85 o 
  -5  -9   4       32.88       46.40     10.35 o 
  -4  -9   4        5.33       -8.45      8.84 o 
  -3  -9   4       27.46       24.39      8.49 o 
  -2  -9   4        0.19        2.36     11.96 o 
  -1  -9   4        0.34        2.29      6.56 o 
   0  -9   4        0.79        4.05      6.18 o 
   1  -9   4      536.35      542.29     17.50 o 
   2  -9   4        0.94       -9.18      6.26 o 
   3  -9   4      182.92      170.00      9.71 o 
   4  -9   4      421.91      425.17     14.88 o 
   5  -9   4        0.11        5.69      8.53 o 
   6  -9   4       29.85       26.12     10.46 o 
  -6  -8   4        0.50       -8.97      9.18 o 
  -5  -8   4      336.72      365.47     14.83 o 
  -4  -8   4       35.04       27.24     14.36 o 
  -3  -8   4      342.05      355.19     13.26 o 
  -2  -8   4      391.45      402.24     13.58 o 
  -1  -8   4     1120.03     1154.44     24.73 o 
   0  -8   4       61.61       59.48      7.25 o 
   1  -8   4        2.13       -3.77      5.07 o 
   2  -8   4      534.50      538.42     11.44 o 
   3  -8   4        1.53       -0.48      5.27 o 
   4  -8   4      564.03      570.54     16.56 o 
   5  -8   4      116.27      129.43     12.35 o 
   6  -8   4      193.40      218.75     18.61 o 
  -6  -7   4        2.60       -2.84      8.63 o 
  -5  -7   4      179.28      168.50     19.25 o 
  -4  -7   4       30.12       15.15      6.71 o 
  -3  -7   4      144.99      142.79      9.70 o 
  -2  -7   4      178.19      164.82      8.59 o 
  -1  -7   4      158.31      142.39      7.99 o 
   0  -7   4      738.70      723.70     16.72 o 
   1  -7   4       63.25       65.34      4.75 o 
   2  -7   4       14.70       12.15      3.71 o 
   3  -7   4      140.46      148.80      8.25 o 
   4  -7   4      136.88      135.37      8.74 o 
   5  -7   4       10.44        4.48      6.89 o 
   6  -7   4       37.38       18.22      8.34 o 
   7  -7   4       92.33      106.47     16.41 o 
  -7  -6   4       68.19       89.35     11.60 o 
  -6  -6   4       33.21       27.02      8.23 o 
  -5  -6   4      432.43      444.85     14.31 o 
  -4  -6   4       12.85        8.88      5.50 o 
  -3  -6   4      269.05      253.23     10.04 o 
  -2  -6   4      771.96      754.05     17.25 o 
  -1  -6   4      661.31      672.21     24.41 o 
   0  -6   4     1022.50      878.09     18.27 o 
   1  -6   4      255.93      273.23      6.91 o 
   2  -6   4      253.30      244.94      7.33 o 
   3  -6   4     1390.70     1377.41     26.82 o 
   4  -6   4      182.08      170.78      8.95 o 
   5  -6   4     1407.94     1434.96     29.95 o 
   6  -6   4       39.82       48.97      8.39 o 
   7  -6   4      122.88      143.71     12.57 o 
  -7  -5   4      239.13      212.29     17.43 o 
  -6  -5   4      535.42      575.54     16.72 o 
  -5  -5   4       97.74      116.04      8.99 o 
  -4  -5   4        8.26        2.05      7.55 o 
  -3  -5   4       11.19        4.35      4.16 o 
  -2  -5   4      361.71      354.88     10.29 o 
  -1  -5   4     4225.10     4241.45     67.52 o 
   0  -5   4       35.94       28.02      4.52 o 
   1  -5   4     1125.13     1051.41     16.01 o 
   2  -5   4      280.20      273.72     19.39 o 
   3  -5   4     1426.99     1414.44     31.15 o 
   4  -5   4      608.59      628.53     16.00 o 
   5  -5   4       47.99       58.43      7.26 o 
   6  -5   4        4.40        1.18      6.60 o 
   7  -5   4       82.67       94.35     12.33 o 
  -6  -4   4       32.42       24.17      9.33 o 
  -5  -4   4        0.68       -3.98      5.13 o 
  -4  -4   4      467.47      460.22     12.51 o 
  -3  -4   4      827.83      826.54     17.35 o 
  -2  -4   4      113.72      102.01      5.45 o 
  -1  -4   4       11.90        8.27      3.06 o 
   0  -4   4     1121.34     1254.16     17.76 o 
   1  -4   4      334.86      310.86      6.49 o 
   2  -4   4      247.96      212.70      9.25 o 
   3  -4   4      336.97      330.59      9.90 o 
   4  -4   4      120.82      126.17      7.33 o 
   5  -4   4        0.82       -1.31      5.04 o 
   6  -4   4      358.92      354.86     13.01 o 
   7  -4   4        7.18        2.05      8.43 o 
  -8  -3   4      134.53      164.87     17.18 o 
  -7  -3   4       17.50       31.26     10.13 o 
  -6  -3   4      850.78      828.95     19.36 o 
  -5  -3   4      465.06      426.30     24.52 o 
  -4  -3   4     2073.75     2210.71     30.39 o 
  -3  -3   4       28.25       21.65      6.28 o 
  -2  -3   4     3431.91     3535.46     56.10 o 
  -1  -3   4      485.22      444.98      7.39 o 
   0  -3   4     2205.71     2244.17     29.22 o 
   1  -3   4     4002.09     4348.69     67.08 o 
   2  -3   4     2582.97     2767.15     36.09 o 
   3  -3   4      329.76      368.27     10.24 o 
   4  -3   4      961.46      944.60     20.14 o 
   5  -3   4        1.38       -1.63      4.60 o 
   6  -3   4       87.09       96.46      8.97 o 
   7  -3   4        1.76       -3.23      6.65 o 
  -8  -2   4        9.53        0.74     10.30 o 
  -7  -2   4       44.41       34.79     10.06 o 
  -6  -2   4      249.55      241.81      7.55 o 
  -5  -2   4       22.08       28.00      3.55 o 
  -4  -2   4      401.84      428.77     10.26 o 
  -3  -2   4     1409.25     1436.98     20.14 o 
  -2  -2   4      467.31      600.90      9.43 o 
  -1  -2   4     2270.13     2407.06     30.83 o 
   0  -2   4     4049.66     4219.92     52.63 o 
   1  -2   4      526.33      621.91      9.68 o 
   2  -2   4     1003.78     1013.63     14.75 o 
   3  -2   4      637.91      681.36     16.00 o 
   4  -2   4        0.28        2.72      3.87 o 
   5  -2   4       69.80       80.51      7.32 o 
   6  -2   4        1.67        1.22      5.39 o 
   7  -2   4       32.41       46.73     12.03 o 
   8  -2   4       10.34        8.85      8.72 o 
  -8  -1   4      269.41      249.69     17.54 o 
  -7  -1   4      186.72      163.45     15.67 o 
  -6  -1   4       10.63        2.69      3.40 o 
  -5  -1   4      330.28      292.35      7.33 o 
  -4  -1   4      784.52      877.23     13.89 o 
  -3  -1   4     8631.94     9233.72    169.60 o 
  -2  -1   4      109.65      116.45      4.18 o 
  -1  -1   4      840.40      847.14     11.83 o 
   0  -1   4      112.80      116.94      3.72 o 
   1  -1   4       36.17       19.36      1.89 o 
   2  -1   4     2635.97     2651.70     34.32 o 
   3  -1   4      629.12      646.17     10.67 o 
   4  -1   4      910.97      861.36     19.92 o 
   5  -1   4     1431.89     1393.61     27.75 o 
   6  -1   4        1.93        3.34      5.71 o 
   7  -1   4      226.61      216.83     11.15 o 
   8  -1   4       72.50       86.21     14.82 o 
  -8   0   4       11.97        2.41     10.69 o 
  -7   0   4     1177.04     1203.81     32.94 o 
  -6   0   4      127.84      129.32      7.43 o 
  -5   0   4     1246.43     1316.92     19.88 o 
  -4   0   4     3893.91     4108.67     52.65 o 
  -3   0   4     3161.45     3398.79     55.91 o 
  -2   0   4      160.79      121.89      5.85 o 
  -1   0   4     1930.54     2091.12     26.77 o 
   0   0   4      330.28      393.95     11.83 o 
   1   0   4     2594.95     2694.51     34.33 o 
   2   0   4      364.00      423.94      7.52 o 
   3   0   4     2691.34     2869.76     37.63 o 
   4   0   4      272.43      267.41     11.65 o 
   5   0   4       46.41       36.59      8.22 o 
   6   0   4      134.51      142.07      8.86 o 
   7   0   4        1.97        7.66      6.78 o 
  -8   1   4        3.24        5.00      7.24 o 
  -7   1   4        5.98       -0.32      5.43 o 
  -6   1   4      112.83      100.10     10.83 o 
  -5   1   4      555.22      608.89     11.17 o 
  -4   1   4     1693.27     1857.30     25.66 o 
  -2   1   4      639.96      647.81      9.80 o 
  -1   1   4     1364.66     1503.97     26.83 o 
   0   1   4      843.90      931.84     22.95 o 
   1   1   4        0.97        2.04      1.47 o 
   2   1   4      128.12      153.24      4.32 o 
   3   1   4      967.19      955.55     14.72 o 
   4   1   4      502.04      510.66      9.96 o 
   5   1   4     1534.19     1561.77     30.02 o 
   6   1   4       27.33       12.58      5.99 o 
   7   1   4       94.87      110.93     10.25 o 
  -8   2   4      459.36      467.31     22.40 o 
  -7   2   4      129.76      136.33      9.04 o 
  -6   2   4     1380.48     1385.70     27.59 o 
  -5   2   4      183.83      182.62      5.72 o 
  -4   2   4     1760.70     1664.53     23.32 o 
  -3   2   4        3.09        6.01      1.95 o 
  -2   2   4     1356.83     1447.12     19.61 o 
  -1   2   4     7067.72     7479.62     92.07 o 
   0   2   4     2528.53     2706.15     34.48 o 
   1   2   4     4486.89     4636.68     60.81 o 
   2   2   4       61.06       65.28      3.35 o 
   3   2   4      294.03      265.90      6.80 o 
   4   2   4      581.39      572.22     10.96 o 
   5   2   4      294.80      299.68     10.61 o 
   6   2   4      653.03      638.44     19.63 o 
   7   2   4      168.50      168.02     10.93 o 
  -8   3   4      884.23      889.15     23.06 o 
  -7   3   4        1.77        2.50      5.59 o 
  -6   3   4       25.76       31.53      5.85 o 
  -5   3   4       11.53        5.63      4.45 o 
  -4   3   4       67.08       56.69      3.62 o 
  -3   3   4     1188.84     1282.74     18.43 o 
  -2   3   4       37.83       38.51      6.96 o 
  -1   3   4      283.30      366.56      6.59 o 
   0   3   4      887.73     1026.05     15.03 o 
   1   3   4        5.33        6.23      1.97 o 
   2   3   4      458.50      487.15      8.94 o 
   3   3   4      130.12      119.07      5.80 o 
   4   3   4        4.87        7.40      3.44 o 
   5   3   4      583.90      576.00     12.05 o 
   6   3   4      141.61      165.08     14.73 o 
   7   3   4        0.87       -9.31     10.87 o 
  -8   4   4       17.30       16.59     12.47 o 
  -7   4   4       41.78       50.19      7.51 o 
  -6   4   4      466.28      498.01     15.68 o 
  -5   4   4      247.84      222.39      8.81 o 
  -4   4   4      179.79      160.03      9.00 o 
  -3   4   4       63.99       46.25      4.39 o 
  -2   4   4       75.94       62.07      3.43 o 
  -1   4   4     1948.02     2110.33     28.19 o 
   0   4   4     5445.56     5610.25     70.33 o 
   1   4   4     1513.70     1521.24     21.39 o 
   2   4   4     1749.57     1822.01     25.48 o 
   3   4   4        5.62        1.57      3.56 o 
   4   4   4      936.65      970.21     16.45 o 
   5   4   4      119.74      117.12      6.44 o 
   6   4   4      132.13      133.44     13.83 o 
   7   4   4      112.55      159.58     17.22 o 
  -8   5   4       34.40       48.43      9.11 o 
  -7   5   4      236.20      245.22     11.62 o 
  -6   5   4       78.77       88.55     12.90 o 
  -5   5   4      132.17      119.95      7.46 o 
  -4   5   4       82.13       48.41      8.04 o 
  -3   5   4       35.02       24.66      7.61 o 
  -2   5   4     2305.95     2388.69     32.20 o 
  -1   5   4      792.94      951.19     14.84 o 
   0   5   4     1880.17     1939.22     26.80 o 
   1   5   4       32.36       27.40      5.18 o 
   2   5   4      564.81      571.31     10.81 o 
   3   5   4       47.17       55.40      6.30 o 
   4   5   4       15.39       13.22      4.38 o 
   5   5   4       46.37       47.41      7.52 o 
  -8   6   4      212.35      205.81     12.54 o 
  -7   6   4       78.35       82.84      9.37 o 
  -6   6   4       20.50       15.64      6.42 o 
  -5   6   4      427.62      419.55     17.43 o 
  -4   6   4        1.88       -0.19      3.20 o 
  -3   6   4     1695.46     1698.30     24.71 o 
  -2   6   4       32.26       34.03      3.64 o 
  -1   6   4      465.50      431.61     10.41 o 
   0   6   4       27.53       28.24      3.63 o 
   1   6   4      467.70      444.34      9.41 o 
   2   6   4      388.60      371.40      8.87 o 
   3   6   4       72.58       34.16     31.56 o 
   4   6   4      117.36      106.67      8.37 o 
   5   6   4       78.04       81.06      9.27 o 
   6   6   4       15.22        5.79     13.16 o 
  -7   7   4      119.14      128.97     11.00 o 
  -6   7   4       13.81       16.85      7.02 o 
  -5   7   4     1124.36     1107.02     36.59 o 
  -4   7   4      577.64      539.06     43.40 o 
  -3   7   4      452.10      449.84     10.01 o 
  -2   7   4     1028.51     1007.56     18.77 o 
  -1   7   4       70.53       70.56      8.60 o 
   0   7   4      164.07      178.47      6.43 o 
   1   7   4     1630.42     1623.82     24.45 o 
   2   7   4      318.98      322.70     11.26 o 
   3   7   4     1120.33     1143.59     34.82 o 
   4   7   4        1.59       -2.01      6.83 o 
   5   7   4       52.37       63.14      9.78 o 
  -7   8   4        7.66       -7.10      8.54 o 
  -6   8   4       56.93       51.13      8.98 o 
  -5   8   4       90.20       95.50      9.30 o 
  -4   8   4      196.34      161.70      8.94 o 
  -3   8   4      149.10      166.27      8.01 o 
  -2   8   4      899.62      907.55     18.21 o 
  -1   8   4        1.89       -0.29      3.99 o 
   0   8   4       68.43       73.38     12.33 o 
   1   8   4      302.04      267.68     10.57 o 
   2   8   4        1.23       -8.88      5.92 o 
   3   8   4       56.89       31.09     30.18 o 
   4   8   4        6.62       14.77      8.34 o 
  -6   9   4      749.77      766.53     23.59 o 
  -5   9   4       31.46       26.87      8.38 o 
  -4   9   4      461.43      425.60     19.44 o 
  -3   9   4      554.74      534.08     12.33 o 
  -2   9   4      521.55      526.21     12.07 o 
  -1   9   4       66.58       94.69      8.27 o 
   0   9   4        2.01        8.80      6.33 o 
   1   9   4       85.61       87.00     12.10 o 
   2   9   4      669.27      648.23     25.83 o 
   3   9   4       77.30       91.38     14.18 o 
   4   9   4      149.85      191.16     19.26 o 
  -5  10   4       53.67       50.28     13.69 o 
  -4  10   4       76.86       71.41     13.65 o 
  -3  10   4       82.50      113.52      9.78 o 
  -2  10   4      274.69      291.60     16.97 o 
  -1  10   4       13.20        7.37     10.83 o 
   0  10   4      152.94      137.28     13.20 o 
   2  10   4       21.07       26.00     12.28 o 
   3  10   4       14.22       -4.37     12.49 o 
  -2  11   4        7.15        8.64     10.87 o 
  -1  11   4      116.71      146.03     16.09 o 
   0  11   4       24.77       35.07     12.95 o 
   1  11   4       57.64       82.91     14.64 o 
   0 -12   5       82.23      104.66     12.52 o 
   1 -12   5       39.16       31.86     15.24 o 
  -3 -11   5        1.87      -13.05     10.05 o 
  -2 -11   5       20.97       20.80      9.58 o 
  -1 -11   5        0.51        9.18      8.65 o 
   0 -11   5        8.06        4.62      9.06 o 
   1 -11   5       16.45       15.52      8.73 o 
   2 -11   5        6.02       11.04     12.84 o 
   3 -11   5        0.09      -19.37     12.91 o 
  -4 -10   5       82.03      118.21     16.97 o 
  -3 -10   5       28.74       17.87      9.23 o 
  -2 -10   5      100.53      104.74     10.92 o 
  -1 -10   5      232.15      227.36     11.73 o 
   0 -10   5      104.48      128.91     10.66 o 
   1 -10   5      132.09      141.61     10.89 o 
   2 -10   5       32.92       21.70     11.57 o 
   3 -10   5      539.22      527.04     24.34 o 
   4 -10   5       53.20       35.78     14.36 o 
   5 -10   5      167.41      181.43     13.51 o 
  -5  -9   5       92.21      114.66     12.31 o 
  -4  -9   5      161.72      174.52     11.54 o 
  -3  -9   5      176.90      169.97     23.55 o 
  -2  -9   5      462.26      447.09     15.02 o 
  -1  -9   5     1429.72     1453.50     30.30 o 
   0  -9   5      107.44      121.56      9.10 o 
   1  -9   5      318.76      324.27     12.20 o 
   2  -9   5        0.48       -5.86      8.79 o 
   3  -9   5      462.04      445.90     14.49 o 
   4  -9   5      105.32      105.26     10.61 o 
   5  -9   5      111.55      113.95     11.67 o 
  -6  -8   5       17.36       18.53     12.00 o 
  -5  -8   5        0.00       -1.67      8.21 o 
  -4  -8   5       99.84       91.22      9.82 o 
  -3  -8   5      236.89      265.68     11.73 o 
  -2  -8   5      447.44      436.05     14.14 o 
  -1  -8   5       89.79       72.94      8.02 o 
   0  -8   5      200.53      180.14      8.92 o 
   1  -8   5      317.45      294.03     10.79 o 
   2  -8   5      103.63      105.36      6.00 o 
   3  -8   5       13.24        6.79     12.70 o 
   4  -8   5       86.63       80.01      9.06 o 
   5  -8   5        2.70        3.03      7.75 o 
   6  -8   5      465.45      476.16     17.36 o 
  -6  -7   5      400.72      429.95     43.59 o 
  -5  -7   5        7.74        7.84      7.55 o 
  -4  -7   5      208.68      200.46     12.08 o 
  -3  -7   5       58.36       55.11      7.15 o 
  -2  -7   5      534.50      524.31     14.59 o 
  -1  -7   5      695.98      633.79     15.83 o 
   0  -7   5      227.96      197.39      8.51 o 
   1  -7   5        3.95        2.15      3.37 o 
   2  -7   5     1230.28     1163.72     18.79 o 
   3  -7   5        0.89       -3.77      4.99 o 
   4  -7   5     2053.68     2127.88     57.05 o 
   5  -7   5      207.39      190.92     10.73 o 
   6  -7   5      161.58      156.06     11.60 o 
  -7  -6   5       48.25       55.23     10.30 o 
  -6  -6   5       54.64       49.28      9.27 o 
  -5  -6   5       56.37       50.84      7.94 o 
  -4  -6   5        6.89        0.62      5.25 o 
  -3  -6   5      321.04      332.78     11.16 o 
  -2  -6   5     2052.57     2010.81     36.15 o 
  -1  -6   5      195.77      163.43      7.64 o 
   0  -6   5      407.33      387.29      8.13 o 
   1  -6   5      320.28      306.63     12.19 o 
   2  -6   5      472.97      445.56      9.45 o 
   3  -6   5      221.94      223.88      9.27 o 
   4  -6   5        3.89        0.05      6.16 o 
   5  -6   5       46.28       44.12      7.77 o 
   6  -6   5       22.50       13.92     12.53 o 
   7  -6   5        0.24       -0.81      8.50 o 
  -7  -5   5      397.71      371.62     14.93 o 
  -6  -5   5      244.13      173.57     12.81 o 
  -5  -5   5     1763.74     1719.10     33.39 o 
  -4  -5   5      150.83      119.91      7.50 o 
  -3  -5   5      275.69      264.71      9.48 o 
  -2  -5   5        4.56        2.25      3.70 o 
  -1  -5   5     2221.49     2201.95     37.72 o 
   0  -5   5     1613.78     1685.23     26.69 o 
   1  -5   5      184.15      150.12      5.01 o 
   2  -5   5      380.86      362.82      8.61 o 
   3  -5   5      414.36      386.39     11.44 o 
   4  -5   5      136.05      125.65      7.79 o 
   5  -5   5      609.77      611.30     16.85 o 
   6  -5   5       44.26       37.30      8.19 o 
   7  -5   5      323.67      351.22     14.58 o 
  -8  -4   5        0.44      -11.93     12.70 o 
  -6  -4   5      273.24      240.19     11.00 o 
  -5  -4   5     1417.65     1404.58     27.84 o 
  -4  -4   5       37.35       42.29      5.55 o 
  -3  -4   5       38.89       21.33      5.56 o 
  -2  -4   5      218.80      201.66      7.27 o 
  -1  -4   5      893.62      765.13     11.84 o 
   0  -4   5      150.56      175.93      4.82 o 
   1  -4   5     4741.53     4708.11     59.68 o 
   2  -4   5      324.36      295.14      6.82 o 
   3  -4   5       51.59       45.55      5.31 o 
   4  -4   5       20.39       18.84      5.31 o 
   5  -4   5       93.77      103.68     18.95 o 
   6  -4   5      166.89      179.70     13.65 o 
   7  -4   5       63.31       67.18     15.12 o 
  -8  -3   5       24.41       -0.56     10.41 o 
  -7  -3   5        3.51        4.41      8.79 o 
  -6  -3   5       38.33       42.28      9.26 o 
  -5  -3   5        4.55        5.04      3.82 o 
  -4  -3   5      911.44      921.55     14.85 o 
  -3  -3   5      433.00      450.14     11.18 o 
  -2  -3   5     1094.07     1217.93     17.25 o 
  -1  -3   5       64.30       54.70      2.73 o 
   0  -3   5      555.34      587.35      9.58 o 
   1  -3   5     4525.59     4625.56    170.45 o 
   2  -3   5     6143.24     6580.88     82.12 o 
   3  -3   5     2853.59     2909.89     48.60 o 
   4  -3   5       32.06       34.70      6.56 o 
   5  -3   5       48.25       37.18      6.27 o 
   6  -3   5       77.80       88.70      8.90 o 
   7  -3   5        4.70        6.42      7.59 o 
  -8  -2   5      327.03      300.67     18.66 o 
  -7  -2   5        6.09        1.31      8.19 o 
  -6  -2   5      447.11      427.96      9.96 o 
  -5  -2   5        2.78        1.14      2.83 o 
  -4  -2   5     3440.91     3561.89     46.49 o 
  -3  -2   5     1647.60     1848.96     25.22 o 
  -2  -2   5      310.45      295.31      6.04 o 
  -1  -2   5       62.94       56.00      2.82 o 
   0  -2   5       89.98       84.26      3.11 o 
   1  -2   5     9217.70    10060.28    123.25 o 
   2  -2   5     6063.91     6523.76     81.26 o 
   3  -2   5        2.66        2.16      2.28 o 
   4  -2   5      742.57      665.18     15.90 o 
   5  -2   5      775.15      839.24     25.69 o 
   6  -2   5      344.18      315.95     12.35 o 
   7  -2   5      591.32      595.95     18.27 o 
  -8  -1   5       48.49       59.34     12.45 o 
  -7  -1   5        0.29       -5.00      5.29 o 
  -6  -1   5        1.05       -3.85      3.41 o 
  -5  -1   5       21.49       16.35      4.94 o 
  -3  -1   5     1110.31     1218.03     17.50 o 
  -2  -1   5       83.55       83.98      3.18 o 
  -1  -1   5       59.88       62.09      2.66 o 
   0  -1   5      133.86      139.85      3.61 o 
   1  -1   5       10.93       16.15      2.04 o 
   2  -1   5        0.24        0.30      2.14 o 
   3  -1   5       30.37       32.03      3.59 o 
   4  -1   5        2.47        1.10      4.10 o 
   5  -1   5       91.78       98.75     11.82 o 
   6  -1   5      107.02       99.50      9.14 o 
   7  -1   5       78.37       78.21      9.85 o 
  -8   0   5      214.11      206.71     11.20 o 
  -7   0   5       40.50       35.71      8.45 o 
  -6   0   5       79.93       89.87      7.06 o 
  -5   0   5      811.93      798.43     13.65 o 
  -4   0   5     4951.43     5401.28    105.67 o 
  -3   0   5     5770.85     5726.83    507.63 o 
  -2   0   5       19.68       18.17      1.91 o 
  -1   0   5       17.65        7.06      1.66 o 
   0   0   5      903.09      903.04     12.66 o 
   1   0   5      482.37      477.80      9.82 o 
   2   0   5      180.95      142.92      4.32 o 
   3   0   5       17.20       15.68      4.34 o 
   4   0   5     3922.11     4026.66     52.51 o 
   5   0   5      767.00      765.58     18.33 o 
   6   0   5      391.91      388.80     13.40 o 
   7   0   5       30.16       30.81      7.90 o 
  -8   1   5       21.71       38.16     17.54 o 
  -7   1   5      129.31      123.55      8.37 o 
  -6   1   5        3.90       -0.66      4.40 o 
  -5   1   5      412.47      391.36      8.46 o 
  -4   1   5      121.40      175.90      5.28 o 
  -3   1   5        3.41        3.49      3.12 o 
  -2   1   5     4025.61     4149.17     52.14 o 
  -1   1   5     3149.03     3412.70     53.06 o 
   0   1   5     5418.25     5607.55     85.23 o 
   1   1   5      461.37      509.92      8.39 o 
   2   1   5      398.30      422.83      7.92 o 
   3   1   5      713.26      687.76     11.74 o 
   4   1   5      193.40      200.21      9.07 o 
   5   1   5      154.53      146.27      8.23 o 
   6   1   5      167.49      147.58      8.93 o 
   7   1   5        9.33        1.85      7.58 o 
  -8   2   5        4.29        0.37      7.01 o 
  -7   2   5      400.57      384.03     13.01 o 
  -6   2   5       63.77       66.29      6.84 o 
  -5   2   5      263.16      253.72      8.13 o 
  -4   2   5        1.05        2.55      2.23 o 
  -3   2   5     3770.14     4309.93     54.69 o 
  -2   2   5      291.08      303.77      5.88 o 
  -1   2   5      172.58      229.44      6.45 o 
   0   2   5     2470.70     2550.40     40.79 o 
   1   2   5       42.21       31.39      3.41 o 
   2   2   5        7.79        8.08      2.38 o 
   3   2   5      483.36      423.54      8.64 o 
   4   2   5      153.97      155.13      5.87 o 
   5   2   5     1460.95     1442.92     28.64 o 
   6   2   5        0.38        6.69      6.40 o 
   7   2   5        3.00       10.24      8.15 o 
  -8   3   5       11.69        6.36      7.19 o 
  -7   3   5      425.61      437.39     14.20 o 
  -6   3   5      323.57      324.02     11.25 o 
  -5   3   5      159.16      163.75      5.76 o 
  -4   3   5     1223.84     1262.63     29.14 o 
  -3   3   5     1028.24     1032.31     15.54 o 
  -2   3   5      403.99      396.56      7.33 o 
  -1   3   5    10437.28    11255.54    137.78 o 
   0   3   5       66.55       78.43      3.36 o 
   1   3   5     1421.19     1233.31     17.67 o 
   2   3   5      294.59      309.73      6.88 o 
   3   3   5      555.85      538.05     10.37 o 
   4   3   5      212.38      215.07      6.86 o 
   5   3   5      116.75      117.15      8.45 o 
   6   3   5        9.12        2.29      6.89 o 
   7   3   5        3.60        3.28     12.00 o 
  -8   4   5       44.51       58.67      9.00 o 
  -7   4   5       16.93       17.22      8.79 o 
  -6   4   5        4.65        0.28      5.10 o 
  -5   4   5      371.60      239.21     12.81 o 
  -4   4   5      211.42      217.92      6.20 o 
  -3   4   5      369.22      318.69      7.03 o 
  -2   4   5      408.55      364.09      7.28 o 
  -1   4   5     2134.65     2268.08     30.22 o 
   0   4   5        6.75       27.76      4.10 o 
   1   4   5      269.56      292.49      6.69 o 
   2   4   5       12.20       17.44      3.18 o 
   3   4   5       52.65       52.39     13.42 o 
   4   4   5      329.81      313.41      8.45 o 
   5   4   5      103.09      111.42      8.08 o 
   6   4   5      161.83      166.64     15.49 o 
  -8   5   5      476.93      475.91     16.77 o 
  -7   5   5        2.65        5.06      6.51 o 
  -6   5   5      377.83      353.19     12.50 o 
  -5   5   5      110.73       95.83     11.18 o 
  -4   5   5      810.30      784.08     13.63 o 
  -3   5   5      233.50      252.95      6.58 o 
  -2   5   5      818.13      778.01     12.84 o 
  -1   5   5     2449.92     2458.42     33.07 o 
   0   5   5     1541.21     1486.69     21.54 o 
   1   5   5      337.38      327.65      7.62 o 
   2   5   5     1905.69     1809.82     32.15 o 
   3   5   5       87.25       82.85      5.68 o 
   4   5   5      238.14      230.06     15.22 o 
   5   5   5       60.57       63.74      8.16 o 
  -8   6   5      248.39      269.39     13.45 o 
  -7   6   5        0.71        6.85     11.33 o 
  -6   6   5      178.34      186.11     10.03 o 
  -5   6   5      732.72      567.18     78.06 o 
  -4   6   5      499.56      473.15     11.09 o 
  -3   6   5        7.29        9.67      3.24 o 
  -2   6   5      582.69      560.30     11.18 o 
  -1   6   5      126.97      151.35      5.59 o 
   0   6   5      399.56      384.57      9.75 o 
   1   6   5      150.01      152.67      5.89 o 
   2   6   5      426.61      400.72      9.43 o 
   3   6   5       37.18       38.01      5.88 o 
   4   6   5      101.81      112.58     13.16 o 
   5   6   5      128.31      117.98     10.47 o 
  -7   7   5      110.97      125.86     11.54 o 
  -6   7   5       18.59       31.03      7.61 o 
  -5   7   5       53.80       51.81      7.25 o 
  -4   7   5      119.22      119.76      6.12 o 
  -3   7   5      406.29      390.94      9.39 o 
  -2   7   5       24.91       20.70      3.93 o 
  -1   7   5      206.94      227.94      7.88 o 
   0   7   5        2.81       -2.82      3.78 o 
   1   7   5       45.42       39.15      4.95 o 
   2   7   5      334.93      316.47     11.49 o 
   3   7   5      509.87      506.09     14.95 o 
   4   7   5       29.76       21.20     10.58 o 
   5   7   5       23.21       19.33     12.35 o 
  -7   8   5      564.32      621.17     27.84 o 
  -6   8   5      112.67      110.80     14.52 o 
  -5   8   5      185.31      168.68     14.36 o 
  -4   8   5        2.25       -1.18      6.12 o 
  -3   8   5      472.80      465.82     13.56 o 
  -2   8   5      415.03      396.17     12.32 o 
  -1   8   5       22.62        7.37      5.77 o 
   0   8   5        8.43        3.17      9.46 o 
   1   8   5      157.21      144.90     12.21 o 
   2   8   5      247.45      242.31     15.42 o 
   3   8   5      226.04      229.44     15.91 o 
   4   8   5       17.62       12.31     11.50 o 
  -6   9   5        0.30       -5.47     12.07 o 
  -5   9   5        1.01        6.28     10.76 o 
  -4   9   5        7.61       -5.26      9.49 o 
  -3   9   5       11.40        7.32      6.33 o 
  -2   9   5        0.97        4.68      6.12 o 
  -1   9   5       58.44       64.96      7.64 o 
   0   9   5       53.08       62.98     11.25 o 
   1   9   5       25.86        7.34      9.49 o 
   2   9   5       29.36       39.55     11.78 o 
   3   9   5        7.32        5.36     11.36 o 
  -5  10   5        1.21        8.96     12.88 o 
  -4  10   5      206.46      185.33     15.88 o 
  -3  10   5       13.08       11.34      7.46 o 
  -2  10   5      284.44      303.99     17.64 o 
  -1  10   5      560.74      548.42     23.18 o 
   0  10   5        7.30      -10.90      9.95 o 
   1  10   5      184.86      220.44     16.19 o 
   2  10   5       46.30       48.48     13.16 o 
  -3  11   5      133.77      167.16     17.25 o 
  -2  11   5        6.41       12.70     11.82 o 
  -1  11   5       25.80       40.82     12.45 o 
   0  11   5       11.54       13.27     11.40 o 
  -3 -11   6       56.88       82.57     15.77 o 
  -2 -11   6       27.07       16.10     10.15 o 
  -1 -11   6       37.32       22.38      9.14 o 
   0 -11   6      381.62      384.10     15.23 o 
   1 -11   6        1.87        9.11      8.73 o 
   2 -11   6      462.75      479.16     24.59 o 
   3 -11   6        1.35      -19.95     13.30 o 
  -4 -10   6      163.53      201.38     14.13 o 
  -3 -10   6        7.44        8.39      9.09 o 
  -2 -10   6      213.81      186.62     16.14 o 
  -1 -10   6        0.55        1.71      7.69 o 
   0 -10   6      614.97      602.73     17.75 o 
   1 -10   6        5.02       -2.22      7.50 o 
   2 -10   6       34.74       61.32     14.18 o 
   3 -10   6       14.80        3.92     12.31 o 
   4 -10   6       10.29       26.88     13.87 o 
  -5  -9   6      166.26      165.72     17.15 o 
  -4  -9   6        6.76        3.42     10.67 o 
  -3  -9   6        0.58      -11.08      7.39 o 
  -2  -9   6        6.66        2.10      7.24 o 
  -1  -9   6      318.61      305.82     12.66 o 
   0  -9   6       42.98       27.98      7.20 o 
   1  -9   6       34.60       29.06      7.21 o 
   2  -9   6        6.15        8.89     10.27 o 
   3  -9   6      457.20      463.64     22.40 o 
   4  -9   6        0.34        0.78      8.03 o 
   5  -9   6      202.77      228.76     14.48 o 
  -6  -8   6        0.45       -0.78     11.25 o 
  -5  -8   6      178.96      177.01     11.90 o 
  -4  -8   6      402.34      435.65     15.55 o 
  -3  -8   6      251.98      263.29     11.95 o 
  -2  -8   6       14.63       15.56      6.69 o 
  -1  -8   6      249.20      223.58     13.88 o 
   0  -8   6      197.08      172.67      8.92 o 
   1  -8   6      569.07      569.61     15.22 o 
   2  -8   6       38.29       40.59      5.12 o 
   3  -8   6      313.93      152.98     12.00 o 
   4  -8   6      349.23      360.57     13.70 o 
   5  -8   6      157.94      151.58     10.83 o 
   6  -8   6       49.36       49.93     20.08 o 
  -6  -7   6       45.28       60.81     10.87 o 
  -5  -7   6       26.38       19.98      7.83 o 
  -4  -7   6      275.85      291.88     12.21 o 
  -3  -7   6       66.03       62.12      7.54 o 
  -2  -7   6       16.01       10.34      6.86 o 
  -1  -7   6       29.70       26.75      5.82 o 
   0  -7   6      509.17      563.51     14.61 o 
   1  -7   6      132.30      130.55      5.66 o 
   2  -7   6      159.81      148.66      6.29 o 
   3  -7   6      162.00      144.70      8.47 o 
   4  -7   6      220.92      218.40     19.74 o 
   5  -7   6       76.21       71.25     11.54 o 
   6  -7   6       50.91       64.58     10.30 o 
  -7  -6   6       17.94       26.87      9.55 o 
  -6  -6   6      661.76      625.06     26.28 o 
  -5  -6   6       66.36       45.84      7.97 o 
  -4  -6   6      397.43      411.73     13.51 o 
  -3  -6   6       70.05       72.41      7.23 o 
  -2  -6   6     1768.17     1707.93     31.98 o 
  -1  -6   6     2207.42     2142.18     37.86 o 
   0  -6   6      482.16      518.67     10.00 o 
   1  -6   6      236.60      208.40      6.55 o 
   2  -6   6      224.02      208.01      8.85 o 
   3  -6   6      553.92      539.83     14.64 o 
   4  -6   6      894.90      930.55     21.69 o 
   5  -6   6       39.76       35.94      7.70 o 
   6  -6   6      183.28      169.84     11.02 o 
  -7  -5   6       20.25       16.40     14.36 o 
  -6  -5   6      240.62      227.58     20.48 o 
  -5  -5   6      371.60      362.12     12.69 o 
  -4  -5   6       98.96      101.36      7.98 o 
  -3  -5   6      241.69      241.77      9.44 o 
  -2  -5   6     1690.56     1691.87     30.82 o 
  -1  -5   6       49.93       58.25      4.77 o 
   0  -5   6       26.85       19.69      2.95 o 
   1  -5   6       53.41       49.64      3.77 o 
   2  -5   6      619.98      609.97     11.29 o 
   3  -5   6       94.54       82.21      6.96 o 
   4  -5   6       38.53       29.36      5.97 o 
   5  -5   6      383.06      399.68     19.76 o 
   6  -5   6       26.71       33.21      9.54 o 
   7  -5   6       54.85       68.51     10.49 o 
  -8  -4   6       37.55       48.02     14.47 o 
  -7  -4   6        1.30       -1.58      8.49 o 
  -6  -4   6       16.91        7.31      6.11 o 
  -5  -4   6      158.12      171.05      9.06 o 
  -4  -4   6       33.74       28.37      5.12 o 
  -3  -4   6     1714.60     1803.66     32.34 o 
  -2  -4   6      749.47      786.32     16.52 o 
  -1  -4   6     1512.47     1452.62     20.52 o 
   0  -4   6      918.48      807.37     12.85 o 
   1  -4   6       94.04      116.31      4.48 o 
   2  -4   6     8530.90     8849.73    110.00 o 
   3  -4   6       24.21       26.80      5.01 o 
   4  -4   6       58.89       46.22      6.50 o 
   5  -4   6      788.24      806.29     20.09 o 
   6  -4   6      165.54      164.51     10.06 o 
   7  -4   6       62.86       59.78      9.64 o 
  -8  -3   6        6.41       -3.10     10.13 o 
  -7  -3   6      505.15      486.71     21.42 o 
  -6  -3   6       49.76       12.91      7.62 o 
  -5  -3   6      162.91      158.65      9.84 o 
  -4  -3   6     1784.60     1721.34     24.68 o 
  -3  -3   6      152.16      196.80      5.29 o 
  -2  -3   6     5154.48     5388.50     67.66 o 
  -1  -3   6     1853.18     1994.95     26.72 o 
   0  -3   6      894.71      864.31     13.23 o 
   1  -3   6     1972.20     1960.24     26.62 o 
   2  -3   6     2245.40     2183.92     29.69 o 
   3  -3   6     1444.99     1515.78     21.95 o 
   4  -3   6       72.06       82.50      8.96 o 
   5  -3   6        2.40       -4.34      5.15 o 
   6  -3   6      524.30      506.43     16.10 o 
   7  -3   6       92.04      100.48     10.64 o 
  -8  -2   6        2.83       -0.81     10.06 o 
  -7  -2   6       45.36       36.55      9.49 o 
  -6  -2   6       14.08       16.18      4.94 o 
  -5  -2   6      640.07      586.93     11.43 o 
  -4  -2   6        0.26        6.64      3.28 o 
  -3  -2   6      210.49      196.87      6.04 o 
  -2  -2   6      406.39      408.95      7.53 o 
  -1  -2   6      248.66      238.38      5.27 o 
   0  -2   6       72.59       67.24      4.02 o 
   1  -2   6      104.29       98.84      3.87 o 
   2  -2   6      781.75      808.06     20.32 o 
   3  -2   6      471.68      376.50      8.04 o 
   4  -2   6      363.83      365.76     11.47 o 
   5  -2   6      346.50      336.21     11.90 o 
   6  -2   6        2.64       -1.13      6.33 o 
   7  -2   6      127.16      134.70     11.56 o 
  -8  -1   6       46.10       25.37     10.90 o 
  -7  -1   6      319.52      308.45     11.66 o 
  -6  -1   6      261.19      253.05      8.93 o 
  -5  -1   6      758.56      790.62     16.16 o 
  -4  -1   6     1624.68     1661.76     23.69 o 
  -3  -1   6     2065.51     1956.47     32.52 o 
  -2  -1   6       89.39       97.46      3.45 o 
  -1  -1   6     2253.00     2242.47     35.86 o 
   0  -1   6       89.00       82.70      3.16 o 
   1  -1   6     6340.32     6194.94    126.80 o 
   2  -1   6       18.86       11.31      2.36 o 
   3  -1   6     1502.03     1335.89     19.60 o 
   4  -1   6     1392.09     1426.35     41.74 o 
   5  -1   6      288.38      316.04     11.41 o 
   6  -1   6       62.33       57.96      8.29 o 
   7  -1   6       74.47      100.37     10.74 o 
  -8   0   6       97.17      119.88     10.13 o 
  -7   0   6      472.09      427.51     15.24 o 
  -6   0   6      307.86      281.04      9.57 o 
  -5   0   6      173.16      164.78      7.22 o 
  -4   0   6     3341.11     3309.37    282.10 o 
  -3   0   6      309.48      267.41      6.07 o 
  -2   0   6      192.72      241.82      5.23 o 
  -1   0   6      118.37       98.25      3.16 o 
   0   0   6     1486.99     1534.61     34.79 o 
   1   0   6      783.61      770.16     14.46 o 
   2   0   6      369.10      463.77      8.60 o 
   3   0   6       53.11       36.51      4.04 o 
   4   0   6       24.33       20.89      5.00 o 
   5   0   6      164.73      145.45      8.58 o 
   6   0   6      257.55      252.48     11.28 o 
   7   0   6      110.49      117.57     10.88 o 
  -8   1   6      370.07      382.53     14.52 o 
  -7   1   6      153.72      135.98      8.56 o 
  -6   1   6     3174.07     3123.83     53.11 o 
  -5   1   6       36.41       25.06      4.54 o 
  -4   1   6      731.09      775.57     15.86 o 
  -3   1   6     1442.01     1483.81     20.82 o 
  -2   1   6      930.49      952.28     13.83 o 
  -1   1   6      166.26      168.16      5.56 o 
   0   1   6     2826.09     2968.38     47.09 o 
   1   1   6      712.94      720.55     11.27 o 
   2   1   6     3753.97     3754.84     98.20 o 
   3   1   6        3.76        2.85      2.90 o 
   4   1   6     1125.80     1059.01     17.29 o 
   5   1   6      519.35      520.16     14.59 o 
   6   1   6      159.70      156.31      9.91 o 
   7   1   6       10.96       17.19      8.25 o 
  -8   2   6      775.75      815.84     22.95 o 
  -7   2   6      414.85      399.83     13.23 o 
  -6   2   6      198.09      211.71      8.98 o 
  -5   2   6      201.15      213.13      7.71 o 
  -4   2   6     2618.87     2762.60     36.94 o 
  -3   2   6     1691.75     1887.18     25.80 o 
  -2   2   6     4357.43     4658.31     58.61 o 
  -1   2   6      979.57     1024.63     18.86 o 
   0   2   6     3479.36     3357.10     53.13 o 
   1   2   6      933.46      925.11     13.86 o 
   2   2   6       48.74       30.26      4.34 o 
   3   2   6      134.44      138.40      5.30 o 
   4   2   6      167.66      144.74      6.15 o 
   5   2   6      114.74      120.96      8.29 o 
   6   2   6        5.56        5.97      7.18 o 
   7   2   6        0.19       -6.11     19.72 o 
  -8   3   6       37.89       38.86      8.25 o 
  -7   3   6      185.15      163.94      9.54 o 
  -6   3   6       37.51       35.15      6.53 o 
  -5   3   6      180.29      143.62     11.05 o 
  -4   3   6      956.16      907.72     14.73 o 
  -3   3   6     1138.35     1089.61     16.40 o 
  -2   3   6      198.94      194.01      4.91 o 
  -1   3   6     1052.99     1037.59     19.45 o 
   0   3   6     1979.00     2162.69     28.77 o 
   1   3   6      804.20      819.55     12.88 o 
   2   3   6      443.18      456.14      8.99 o 
   3   3   6       10.44       17.68      4.62 o 
   4   3   6      221.31      220.36      8.52 o 
   5   3   6      755.31      740.83     20.18 o 
   6   3   6       18.84       28.39      7.63 o 
  -8   4   6       10.65        6.37      7.30 o 
  -7   4   6      603.30      581.54     16.78 o 
  -6   4   6       20.99       18.65      5.53 o 
  -5   4   6      694.53      680.05     12.68 o 
  -4   4   6      610.48      561.20     10.74 o 
  -3   4   6      120.77      128.52      4.79 o 
  -2   4   6     1294.54     1243.20     18.18 o 
  -1   4   6     4831.79     5254.90     66.31 o 
   0   4   6     1225.46     1240.04     18.13 o 
   1   4   6     1496.80     1473.14     21.26 o 
   2   4   6       47.43       49.37      5.26 o 
   3   4   6     1383.72     1370.41     26.06 o 
   4   4   6      287.31      280.08      9.40 o 
   5   4   6      202.88      203.29     10.14 o 
   6   4   6      618.22      619.90     25.44 o 
  -8   5   6        2.53        8.71      8.51 o 
  -7   5   6      184.78      161.25      9.85 o 
  -6   5   6       12.66        7.12      5.48 o 
  -5   5   6      731.13      736.22     36.60 o 
  -4   5   6       40.41       40.60      7.44 o 
  -3   5   6      104.49       93.21      4.59 o 
  -2   5   6     1111.97     1102.77     16.94 o 
  -1   5   6      615.02      518.40      9.65 o 
   0   5   6       29.16       38.76      3.71 o 
   1   5   6       46.88       39.21      3.92 o 
   2   5   6       10.39       11.50      3.69 o 
   3   5   6      459.45      453.55     10.29 o 
   4   5   6      493.74      490.88     11.30 o 
   5   5   6      159.78      106.08     13.12 o 
  -8   6   6      238.79      236.19     13.05 o 
  -7   6   6        0.69       -9.57      7.03 o 
  -6   6   6      339.49      283.75     47.00 o 
  -5   6   6       83.43       72.76      7.38 o 
  -4   6   6      882.61      897.68     15.61 o 
  -3   6   6      451.56      458.97      9.84 o 
  -2   6   6       20.17       23.43      4.94 o 
  -1   6   6      818.93      781.77     13.54 o 
   0   6   6       19.59       22.44      5.34 o 
   1   6   6      109.09      101.21      5.54 o 
   2   6   6      294.89      276.23      9.95 o 
   3   6   6      348.26      358.75     11.76 o 
   4   6   6      219.64      247.68     15.45 o 
   5   6   6      104.09      122.39     14.75 o 
  -7   7   6       53.87       33.48     11.78 o 
  -6   7   6       45.42       47.95     11.43 o 
  -5   7   6      310.97      318.06     17.39 o 
  -4   7   6       24.00       18.37     12.35 o 
  -3   7   6        2.01       -2.61      4.51 o 
  -2   7   6       21.03       22.82      5.33 o 
  -1   7   6        8.43        7.26      4.81 o 
   0   7   6      217.83      193.17      8.43 o 
   1   7   6      405.00      362.66     11.72 o 
   2   7   6       53.74       59.53     11.96 o 
   3   7   6       32.98       36.34     10.41 o 
   4   7   6        0.36        5.01     10.62 o 
   5   7   6       58.66       63.82     14.78 o 
  -7   8   6        8.92       25.76     12.77 o 
  -6   8   6       68.03       66.36     13.94 o 
  -5   8   6      140.88      138.52     15.31 o 
  -4   8   6      856.34      800.77     19.20 o 
  -3   8   6      546.25      614.60     16.22 o 
  -2   8   6        1.29        0.03      5.36 o 
  -1   8   6        3.86        4.00      5.39 o 
   0   8   6      373.50      369.97     12.30 o 
   1   8   6       65.15       69.79     11.01 o 
   2   8   6      484.01      487.13     21.59 o 
   3   8   6       13.10        4.13     10.97 o 
   4   8   6       94.53       91.63     15.98 o 
  -6   9   6       75.12       77.37     15.17 o 
  -5   9   6      393.09      378.61     20.68 o 
  -4   9   6      239.24      232.05     15.67 o 
  -3   9   6        5.91        0.43      8.19 o 
  -2   9   6      489.26      488.61     14.83 o 
  -1   9   6       73.98       71.28      8.33 o 
   0   9   6      558.41      555.65     23.43 o 
   1   9   6      137.52      154.50     14.01 o 
   2   9   6      245.48      252.37     17.29 o 
   3   9   6       12.60       -6.17     11.71 o 
  -4  10   6       28.88       37.43     12.35 o 
  -3  10   6        7.37        3.24     10.58 o 
  -2  10   6       66.28       72.68     13.12 o 
  -1  10   6        2.34       -5.82      9.77 o 
   0  10   6        0.02        2.01     10.51 o 
   1  10   6        4.89        0.35     11.36 o 
   2  10   6        0.01       11.71     12.81 o 
  -3  11   6       87.10      104.12     15.42 o 
  -2  11   6       81.89      112.94     14.92 o 
  -1  11   6      159.46      158.45     16.05 o 
   0  11   6        1.01        3.35     12.53 o 
  -2 -11   7       43.12       64.89     11.25 o 
  -1 -11   7        8.79        0.16      8.83 o 
   0 -11   7      105.84      124.71     12.07 o 
   1 -11   7       59.82       90.99     15.84 o 
   2 -11   7        8.25        8.47     13.80 o 
   3 -11   7        0.38      -11.47     13.97 o 
  -4 -10   7      111.98      143.21     17.94 o 
  -3 -10   7        9.62       18.93      9.65 o 
  -2 -10   7        3.74       -2.85      8.12 o 
  -1 -10   7      230.86      231.30     12.28 o 
   0 -10   7      171.02      198.26     11.43 o 
   1 -10   7       14.16       11.72      7.82 o 
   2 -10   7      564.37      545.35     25.37 o 
   3 -10   7       32.42       44.49     13.83 o 
   4 -10   7      210.61      213.84     19.40 o 
  -5  -9   7       12.34       -4.71      9.48 o 
  -4  -9   7      356.36      345.99     14.97 o 
  -3  -9   7       59.84       59.08      9.58 o 
  -2  -9   7      174.48      179.14     10.81 o 
  -1  -9   7      107.58      120.65     10.06 o 
   0  -9   7      116.18      130.31      9.55 o 
   1  -9   7        9.31       -9.14      6.34 o 
   2  -9   7       41.60       38.70     11.29 o 
   3  -9   7      108.94      115.23     15.45 o 
   4  -9   7        2.03       -1.21      8.20 o 
   5  -9   7      167.83      196.53     24.33 o 
  -6  -8   7        2.70       -0.46      9.51 o 
  -5  -8   7      189.63      211.77     12.44 o 
  -4  -8   7       60.90       58.44      9.08 o 
  -3  -8   7      451.00      485.86     15.75 o 
  -2  -8   7       42.53       38.05      7.04 o 
  -1  -8   7        2.07        0.16      5.81 o 
   0  -8   7      188.30      166.68      9.05 o 
   1  -8   7      116.85      131.41      8.75 o 
   2  -8   7       29.27       21.49      9.98 o 
   4  -8   7      403.81      393.03     14.48 o 
   5  -8   7       73.11       73.45     19.23 o 
  -6  -7   7        9.48        8.54      8.89 o 
  -5  -7   7       94.79      104.08     10.15 o 
  -4  -7   7      130.60      146.75     10.60 o 
  -3  -7   7        2.54        1.84      5.85 o 
  -2  -7   7      750.34      759.78     35.86 o 
  -1  -7   7      610.63      611.86     15.97 o 
   0  -7   7      115.52      111.82      7.49 o 
   1  -7   7      448.97      449.64     10.04 o 
   2  -7   7      390.95      372.04      9.31 o 
   3  -7   7      322.49      293.46     14.15 o 
   4  -7   7      187.49      174.27     10.28 o 
   5  -7   7        5.24       -4.18      7.23 o 
   6  -7   7      308.86      321.09     14.50 o 
  -7  -6   7        5.46        7.08      8.98 o 
  -6  -6   7       10.74       17.20     10.57 o 
  -5  -6   7        7.78       -0.30      6.59 o 
  -4  -6   7       18.47       12.87      8.89 o 
  -3  -6   7        3.55        2.32      4.95 o 
  -2  -6   7        1.95        2.20      5.20 o 
  -1  -6   7        6.10        0.74      4.40 o 
   0  -6   7       15.89       16.75      3.46 o 
   1  -6   7       19.12       16.38      4.06 o 
   2  -6   7       56.55       42.38      5.63 o 
   3  -6   7      934.40      924.15     20.83 o 
   4  -6   7      264.09      256.92     10.96 o 
   5  -6   7        2.97        4.15      6.87 o 
   6  -6   7        1.39       -4.39      8.38 o 
  -7  -5   7       86.05       80.01     13.27 o 
  -6  -5   7       36.00       36.62      7.71 o 
  -5  -5   7        2.33        3.65      5.96 o 
  -4  -5   7      267.15      257.28     10.49 o 
  -3  -5   7     1112.71     1170.85     23.96 o 
  -2  -5   7      529.29      557.96     14.20 o 
  -1  -5   7     2284.70     2201.09     38.24 o 
   0  -5   7       44.76       57.40      3.93 o 
   1  -5   7     1264.94     1293.13     20.94 o 
   2  -5   7      428.80      427.30      9.34 o 
   3  -5   7       22.64       23.52      5.48 o 
   4  -5   7      130.19      134.82     15.08 o 
   5  -5   7      220.49      231.36     11.24 o 
   6  -5   7      366.51      345.17     14.12 o 
  -8  -4   7        6.50       -2.65     13.16 o 
  -7  -4   7       36.63       56.55      8.83 o 
  -6  -4   7       23.55       17.79     11.10 o 
  -5  -4   7      830.27      811.57     19.26 o 
  -4  -4   7       16.70        9.84      4.71 o 
  -3  -4   7      948.56      877.08     19.85 o 
  -2  -4   7       57.86       59.75      8.43 o 
  -1  -4   7     1849.36     1904.04     26.30 o 
   0  -4   7      347.62      364.29     11.03 o 
   1  -4   7      222.82      216.42      7.55 o 
   2  -4   7       16.87       15.17      3.22 o 
   3  -4   7       57.13       55.92      6.16 o 
   4  -4   7      111.95      117.56      8.59 o 
   5  -4   7       59.55       53.17      7.91 o 
   6  -4   7      155.76      164.27     11.08 o 
   7  -4   7       72.83       81.25     10.89 o 
  -7  -3   7       52.06       36.66     10.48 o 
  -6  -3   7      566.39      547.49     15.33 o 
  -5  -3   7      123.23      137.08     13.04 o 
  -4  -3   7       12.74       10.83      3.13 o 
  -3  -3   7       98.06       97.19      5.06 o 
  -2  -3   7      533.14      538.98      9.55 o 
  -1  -3   7     1580.57     1675.70     23.22 o 
   0  -3   7     1821.40     1841.34     25.31 o 
   1  -3   7       20.92       13.01      2.75 o 
   2  -3   7     2143.36     2011.06     27.83 o 
   3  -3   7      398.21      395.83     11.63 o 
   4  -3   7      191.68      199.41      9.25 o 
   5  -3   7        1.22        4.80      8.52 o 
   6  -3   7      317.79      346.05     13.70 o 
   7  -3   7      475.67      478.54     17.08 o 
  -8  -2   7       75.37       49.71     12.77 o 
  -7  -2   7      270.52      266.94     16.55 o 
  -6  -2   7      821.90      775.88     17.70 o 
  -5  -2   7      605.42      614.87     23.06 o 
  -4  -2   7      284.72      281.25      7.09 o 
  -3  -2   7      266.95      301.57      6.80 o 
  -2  -2   7     4955.97     4976.20     62.73 o 
  -1  -2   7      133.62      142.19      4.35 o 
   0  -2   7     2400.76     2273.92     30.18 o 
   1  -2   7       14.58       18.38      2.47 o 
   2  -2   7      837.92      832.22     13.51 o 
   3  -2   7     1298.50     1309.88     24.86 o 
   4  -2   7      309.40      325.04     11.08 o 
   5  -2   7      549.55      551.47     15.82 o 
   6  -2   7       71.66       82.77      9.04 o 
   7  -2   7       17.99        1.88     15.08 o 
  -8  -1   7       26.19       31.47     11.29 o 
  -7  -1   7       11.23        9.04      5.98 o 
  -6  -1   7     1577.29     1584.97     24.40 o 
  -5  -1   7      927.98      879.72     18.52 o 
  -4  -1   7      163.72      138.71      5.20 o 
  -3  -1   7      196.29      194.30      5.38 o 
  -2  -1   7       35.07       39.47      5.60 o 
  -1  -1   7      240.38      256.85      5.59 o 
   0  -1   7      468.72      536.01     10.48 o 
   1  -1   7       79.25       70.03      4.47 o 
   2  -1   7        4.14        1.99      2.34 o 
   3  -1   7      545.50      558.06     10.50 o 
   4  -1   7      254.30      249.54      9.53 o 
   5  -1   7      565.75      584.08     16.20 o 
   6  -1   7       78.15       86.90      9.41 o 
   7  -1   7       21.47       12.75      8.65 o 
  -8   0   7       77.06       69.37     16.16 o 
  -7   0   7      773.51      730.39     22.00 o 
  -6   0   7     1188.87     1198.68     19.56 o 
  -5   0   7     1610.52     1608.18     23.82 o 
  -4   0   7     1459.97     1455.51     21.28 o 
  -3   0   7      554.19      535.02      9.54 o 
  -2   0   7      398.25      491.55     10.30 o 
  -1   0   7      687.07      592.30      9.47 o 
   0   0   7      615.29      682.30     18.65 o 
   1   0   7     5174.77     5154.38     82.84 o 
   2   0   7     1231.64     1284.74     18.88 o 
   3   0   7     1214.88     1225.87     18.78 o 
   4   0   7     1297.93     1306.65     26.03 o 
   5   0   7       93.35       83.20      8.14 o 
   6   0   7      102.09      111.96      9.89 o 
   7   0   7       22.74       31.56      8.68 o 
  -8   1   7      151.89      147.53     10.43 o 
  -7   1   7      334.47      334.58     12.19 o 
  -6   1   7      176.09      167.53      8.23 o 
  -4   1   7      236.10      250.78      6.45 o 
  -3   1   7     1806.15     1785.48     24.65 o 
  -2   1   7       11.03        9.90      2.80 o 
  -1   1   7      503.63      507.74     11.73 o 
   0   1   7      249.09      279.12      9.58 o 
   1   1   7      204.52      211.01      8.11 o 
   2   1   7      195.97      165.94      6.56 o 
   3   1   7       23.24       13.34      3.27 o 
   4   1   7        5.24        5.51      3.75 o 
   5   1   7        0.61       -1.53      5.58 o 
   6   1   7       67.11       83.72     12.35 o 
   7   1   7      179.73      156.60     11.15 o 
  -8   2   7       21.36       22.47      7.46 o 
  -7   2   7      194.21      185.73      9.46 o 
  -6   2   7      317.17      284.48     14.04 o 
  -5   2   7        6.86        3.11      3.07 o 
  -4   2   7     1129.81     1076.16     16.74 o 
  -3   2   7     1105.31     1120.20     16.68 o 
  -2   2   7       96.30      107.77      5.36 o 
  -1   2   7     1267.24     1333.36     23.90 o 
   0   2   7     1823.30     1942.91     32.98 o 
   1   2   7      321.26      242.42      5.78 o 
   2   2   7       46.96       22.43      3.19 o 
   3   2   7      787.09      732.04     12.99 o 
   4   2   7     1576.26     1460.70     28.20 o 
   5   2   7       94.90      127.09      9.31 o 
   6   2   7       58.03       73.33      9.39 o 
  -8   3   7      189.42      211.64     11.24 o 
  -7   3   7        6.89        2.67      5.96 o 
  -6   3   7       29.54       11.36     13.83 o 
  -5   3   7      819.92      813.11     14.29 o 
  -4   3   7      285.40      266.04      7.40 o 
  -3   3   7      667.03      585.55     10.39 o 
  -2   3   7      926.25      891.72     17.79 o 
  -1   3   7     1468.70     1378.49     24.97 o 
   0   3   7     1154.36     1131.93     21.38 o 
   1   3   7        7.75        5.77      2.48 o 
   2   3   7      649.33      693.66     12.13 o 
   3   3   7      995.67      936.67     15.83 o 
   4   3   7       38.26       32.61      6.10 o 
   5   3   7      267.13      283.75     15.54 o 
   6   3   7       59.67       68.04      9.52 o 
  -8   4   7       31.83       32.86     11.13 o 
  -7   4   7       85.73       77.08     17.71 o 
  -6   4   7       21.24       11.76     10.64 o 
  -5   4   7        6.85        5.06      3.50 o 
  -4   4   7       55.98       51.70      4.21 o 
  -3   4   7      143.70      126.58      4.97 o 
  -2   4   7      132.72      128.86      4.73 o 
  -1   4   7      247.35      253.73      8.28 o 
   0   4   7      130.42      113.20      4.45 o 
   1   4   7      597.79      590.21     10.74 o 
   2   4   7      693.84      664.35     12.19 o 
   3   4   7       97.27      103.16     10.62 o 
   4   4   7      158.05      163.91      7.20 o 
   5   4   7        1.96       -1.29      6.58 o 
  -8   5   7       71.75       75.12     10.71 o 
  -7   5   7      566.28      552.51     24.10 o 
  -6   5   7        3.31        5.52      5.84 o 
  -5   5   7       76.28       77.87      5.72 o 
  -4   5   7     1871.39     1887.86     36.23 o 
  -3   5   7      274.29      262.60     13.72 o 
  -2   5   7     2480.58     2448.92     42.10 o 
  -1   5   7     1159.40     1181.98     23.11 o 
   0   5   7     1665.06     1502.70     27.99 o 
   1   5   7       10.98        9.60      4.43 o 
   2   5   7       76.49       94.09      6.65 o 
   3   5   7      178.08      192.64      8.88 o 
   4   5   7      289.45      272.74     11.21 o 
  -7   6   7        0.51       -2.12      9.67 o 
  -6   6   7      103.96      125.29     14.39 o 
  -5   6   7       76.62       67.14     10.76 o 
  -4   6   7      392.27      348.48     12.28 o 
  -3   6   7       25.42       25.37      7.90 o 
  -2   6   7       11.90        8.77      4.54 o 
  -1   6   7      125.89      138.21      7.52 o 
   0   6   7       17.25       17.25      5.07 o 
   1   6   7       70.83       61.13      6.35 o 
   2   6   7      830.93      801.61     18.62 o 
   3   6   7        3.91       11.08     12.84 o 
   4   6   7      123.48      135.69     14.36 o 
   5   6   7       57.06       62.84     13.83 o 
  -7   7   7      190.83      163.32     15.67 o 
  -6   7   7      350.67      339.94     19.30 o 
  -5   7   7      233.50      203.93     14.47 o 
  -4   7   7      120.49      108.05      8.19 o 
  -3   7   7      114.44      121.11     12.00 o 
  -2   7   7        6.62        3.47      5.04 o 
  -1   7   7     1406.95     1366.79     27.31 o 
   0   7   7      132.66      139.60      8.13 o 
   1   7   7      890.57      941.93     35.78 o 
   2   7   7        0.86       -4.08      5.99 o 
   3   7   7      206.20      212.71     15.56 o 
   4   7   7      114.66      114.77     15.03 o 
  -5   8   7     1167.94     1235.71     39.94 o 
  -4   8   7       43.51       51.30      7.33 o 
  -3   8   7      232.65      233.65     10.31 o 
  -2   8   7      102.71      108.24      7.98 o 
  -1   8   7      488.52      476.75     14.27 o 
   0   8   7       89.39       95.52      8.64 o 
   1   8   7       44.31       45.37     11.33 o 
   2   8   7       65.52       60.51     12.42 o 
   3   8   7       62.56       41.46     12.21 o 
  -6   9   7       11.40       15.74     12.84 o 
  -5   9   7       18.31       18.70     11.64 o 
  -4   9   7       57.30       49.98     14.62 o 
  -3   9   7       10.45        6.14      9.12 o 
  -2   9   7       14.12        6.26      8.10 o 
  -1   9   7       12.91       19.63      7.20 o 
   0   9   7      243.96      254.24     16.48 o 
   1   9   7        0.17        5.01     10.58 o 
   2   9   7      174.67      198.53     16.05 o 
  -4  10   7      321.93      305.82     19.40 o 
  -3  10   7      207.54      171.66     12.67 o 
  -2  10   7      150.86      150.14     13.09 o 
  -1  10   7        1.60       -0.85     10.34 o 
   0  10   7       63.25       91.84     14.18 o 
   1  10   7       71.51       70.00     14.47 o 
  -2 -11   8       89.15       91.37     11.86 o 
  -1 -11   8      168.89      172.94     12.73 o 
   0 -11   8      198.28      200.62     12.90 o 
   1 -11   8      199.15      190.42     17.57 o 
   2 -11   8       24.13       -2.29     14.25 o 
  -4 -10   8        0.65        1.05      9.92 o 
  -3 -10   8       11.78       -8.87     12.75 o 
  -2 -10   8       36.44       19.13      8.82 o 
  -1 -10   8       93.66      116.46     10.97 o 
   0 -10   8       13.69        7.71      8.05 o 
   1 -10   8       25.17       30.03      9.60 o 
   2 -10   8      126.46      126.48     16.83 o 
   3 -10   8        0.66       14.25     13.87 o 
  -5  -9   8        1.93       -1.29     12.60 o 
  -4  -9   8      178.31      200.83     12.67 o 
  -3  -9   8      379.29      368.39     14.49 o 
  -2  -9   8        0.46       -5.69      7.15 o 
  -1  -9   8      336.94      337.41     16.92 o 
   0  -9   8        0.79       -4.03      6.42 o 
   1  -9   8      242.08      231.15     10.90 o 
   2  -9   8       37.42       37.33     12.00 o 
   4  -9   8       86.36       92.68     10.91 o 
  -6  -8   8        8.58        8.51     10.05 o 
  -5  -8   8      386.15      462.53     30.38 o 
  -4  -8   8        9.03        6.04      7.72 o 
  -3  -8   8        2.54       -1.04      7.80 o 
  -2  -8   8       84.81       74.84      8.60 o 
  -1  -8   8      321.83      279.80     11.38 o 
   0  -8   8      243.24      275.26     11.17 o 
   1  -8   8        0.66       -3.41      6.51 o 
   2  -8   8      119.35      117.14     14.11 o 
   4  -8   8       68.94       69.49      9.67 o 
   5  -8   8      292.07      301.19     14.05 o 
  -6  -7   8       39.84       28.48      9.49 o 
  -5  -7   8      124.16      144.42     22.83 o 
  -4  -7   8       57.15       66.03      9.01 o 
  -3  -7   8       89.39       79.10      8.55 o 
  -2  -7   8      172.77      178.05     11.52 o 
  -1  -7   8        4.42       -2.62      5.34 o 
   0  -7   8      615.70      575.31     15.16 o 
   1  -7   8      311.68      271.64      9.42 o 
   2  -7   8     1553.57     1503.43     29.48 o 
   3  -7   8      238.62      216.52     10.55 o 
   4  -7   8      125.96      127.36      9.25 o 
   5  -7   8        2.58       -0.43      7.77 o 
   6  -7   8       11.04        7.87      9.12 o 
  -7  -6   8       43.79       33.54     10.20 o 
  -6  -6   8       59.80       49.57     10.90 o 
  -5  -6   8      212.51      180.07     10.69 o 
  -4  -6   8     2387.41     2470.83     45.28 o 
  -3  -6   8        5.37        9.01      5.52 o 
  -2  -6   8     1345.30     1370.19     27.40 o 
  -1  -6   8        1.06       -5.81      4.43 o 
   0  -6   8      428.68      406.14      9.07 o 
   1  -6   8      550.27      563.39     11.34 o 
   2  -6   8      106.90      109.87      7.52 o 
   3  -6   8        9.32       14.28      7.48 o 
   4  -6   8       53.33       47.31      7.73 o 
   5  -6   8        5.93        5.12      7.45 o 
   6  -6   8      246.59      263.24     13.81 o 
  -7  -5   8      112.53      136.86     11.96 o 
  -6  -5   8      265.30      235.60     11.44 o 
  -5  -5   8      101.54       97.84     11.71 o 
  -4  -5   8      451.77      470.04     14.16 o 
  -3  -5   8      347.17      375.58     11.83 o 
  -2  -5   8      132.21      120.52     10.37 o 
  -1  -5   8      131.32      146.15      6.02 o 
   0  -5   8        4.79        0.87      2.94 o 
   1  -5   8       45.23       33.88      8.18 o 
   2  -5   8       35.09       24.77      7.24 o 
   3  -5   8     1382.95     1311.95     26.58 o 
   4  -5   8       10.97       -0.68      5.76 o 
   5  -5   8      265.84      257.46     12.13 o 
   6  -5   8        9.91        8.34      8.18 o 
  -8  -4   8        3.44       -1.41     12.88 o 
  -7  -4   8      302.02      287.97     16.09 o 
  -6  -4   8       63.28       64.94      8.23 o 
  -5  -4   8       39.40       39.71     12.30 o 
  -4  -4   8        1.99        3.84      4.82 o 
  -3  -4   8     1175.93     1167.19     23.34 o 
  -2  -4   8      710.74      726.46     12.34 o 
  -1  -4   8     4495.26     4638.94     59.49 o 
   0  -4   8      194.40      206.84      5.94 o 
   1  -4   8      850.18      855.92     17.56 o 
   2  -4   8      824.95      840.74     14.44 o 
   3  -4   8     2555.92     2534.30     44.52 o 
   4  -4   8      479.92      483.98     14.48 o 
   5  -4   8       49.94       56.59     11.25 o 
   6  -4   8      465.22      455.87     16.03 o 
  -8  -3   8       18.15       32.67     13.55 o 
  -7  -3   8      110.01      145.96     15.74 o 
  -6  -3   8       93.86      112.70      8.91 o 
  -5  -3   8      176.99      163.06      8.46 o 
  -4  -3   8      358.71      360.26      8.37 o 
  -3  -3   8     2371.81     2481.83     33.71 o 
  -2  -3   8      105.30      117.43      5.19 o 
  -1  -3   8      448.94      410.17      8.24 o 
   0  -3   8       41.73       61.00      7.34 o 
   1  -3   8        8.99        9.06      2.80 o 
   2  -3   8      828.50      859.89     14.40 o 
   3  -3   8      207.72      222.38      9.12 o 
   4  -3   8      110.81      122.06     11.68 o 
   5  -3   8      353.07      343.19     12.86 o 
   6  -3   8        0.14        8.81      7.66 o 
  -8  -2   8      136.53      126.77     15.14 o 
  -7  -2   8        0.17       -1.48      7.97 o 
  -6  -2   8      878.77      852.79     27.87 o 
  -5  -2   8        4.20        3.77      3.55 o 
  -4  -2   8      250.91      264.56      7.02 o 
  -3  -2   8        2.00        3.71      2.62 o 
  -2  -2   8       12.38       12.69      3.93 o 
  -1  -2   8     1763.83     1798.14     25.86 o 
   0  -2   8      129.34      121.89      4.34 o 
   1  -2   8      107.64       60.02      8.85 o 
   2  -2   8     1077.06     1046.91     28.15 o 
   3  -2   8       26.33       14.24      3.38 o 
   4  -2   8      233.82      226.04      9.70 o 
   5  -2   8      542.93      541.93     16.00 o 
   6  -2   8      256.99      253.85     16.94 o 
   7  -2   8      280.81      281.53     14.14 o 
  -8  -1   8       52.44       55.39     12.42 o 
  -7  -1   8      516.40      524.44     15.10 o 
  -6  -1   8      390.66      395.48     12.39 o 
  -5  -1   8      168.14      167.71      6.72 o 
  -4  -1   8       43.86       51.18      5.73 o 
  -3  -1   8      235.47      203.31      5.70 o 
  -2  -1   8     1566.27     1475.72     25.46 o 
  -1  -1   8       19.22       19.87      2.54 o 
   0  -1   8      393.19      364.92      7.22 o 
   1  -1   8     1304.54     1240.55     35.78 o 
   2  -1   8      947.77      955.14     15.22 o 
   3  -1   8      289.91      321.30      7.86 o 
   4  -1   8        1.58       -0.01      4.93 o 
   5  -1   8      606.00      605.90     16.85 o 
   6  -1   8        0.48       -2.40      7.53 o 
  -8   0   8      203.55      178.44     16.39 o 
  -7   0   8        9.03        9.38      6.11 o 
  -6   0   8     1151.67     1123.73     23.09 o 
  -4   0   8      984.08     1067.91     16.84 o 
  -3   0   8      609.15      678.29     11.46 o 
  -2   0   8     1077.23     1217.66     25.65 o 
  -1   0   8      103.01       89.91      3.52 o 
   0   0   8      754.01      637.99     11.24 o 
   1   0   8      129.77      101.01      4.21 o 
   2   0   8      929.10      888.98     14.46 o 
   3   0   8       10.54        1.63      3.18 o 
   4   0   8       23.07       23.19      6.70 o 
   5   0   8        0.60       -4.51      5.91 o 
   6   0   8       29.67       36.54      8.23 o 
  -8   1   8      134.48      125.33      9.80 o 
  -7   1   8      294.50      299.92     11.64 o 
  -6   1   8        4.36        4.12      5.30 o 
  -5   1   8      159.45      169.13      6.12 o 
  -4   1   8     2636.14     2702.58     36.48 o 
  -3   1   8      421.35      487.91      9.19 o 
  -2   1   8     3537.87     3510.03     56.13 o 
  -1   1   8      327.36      374.52      9.74 o 
   0   1   8     3117.04     3320.36     53.36 o 
   1   1   8     2111.22     2194.77     29.73 o 
   2   1   8        3.02        2.37      2.71 o 
   3   1   8      612.47      545.03     10.86 o 
   4   1   8      380.99      373.63     17.50 o 
   5   1   8       16.52       14.54      6.35 o 
   6   1   8      325.27      341.33     14.91 o 
  -8   2   8      179.39      222.09     11.89 o 
  -7   2   8        0.25       -0.70      5.52 o 
  -6   2   8      324.83      320.05      8.66 o 
  -5   2   8       56.45       67.26      9.28 o 
  -4   2   8      729.00      736.95     12.76 o 
  -3   2   8     2254.65     2333.56     31.56 o 
  -2   2   8       11.14        5.82      3.29 o 
  -1   2   8       70.55       93.09      5.35 o 
   0   2   8      520.47      510.07     12.12 o 
   1   2   8       35.63       30.12      4.61 o 
   2   2   8      526.99      501.40      9.88 o 
   3   2   8      589.80      595.80     41.39 o 
   4   2   8       27.47       37.04      4.96 o 
   5   2   8       47.22       51.40      7.79 o 
   6   2   8        6.55        4.13      9.01 o 
  -8   3   8       32.73        8.52      7.37 o 
  -7   3   8       27.75       20.55      6.55 o 
  -6   3   8        6.99        8.61      5.09 o 
  -5   3   8        0.72        5.28      3.32 o 
  -4   3   8      650.44      654.14     11.92 o 
  -3   3   8     2940.17     3045.62     40.30 o 
  -2   3   8      195.60      175.54      7.12 o 
  -1   3   8     1512.28     1451.83     26.64 o 
   0   3   8        2.77        1.68      3.43 o 
   1   3   8      255.18      239.65     14.39 o 
   2   3   8      277.94      277.25      7.33 o 
   3   3   8      540.39      514.84     10.86 o 
   4   3   8      298.14      285.64      8.59 o 
   5   3   8      338.15      315.98     17.96 o 
   6   3   8      110.53      134.28     16.30 o 
  -8   4   8       31.77       45.55     12.21 o 
  -7   4   8      293.57      271.87     22.83 o 
  -6   4   8       34.29       23.63      6.23 o 
  -5   4   8      244.70      237.26      9.26 o 
  -4   4   8      509.03      508.89     13.31 o 
  -3   4   8     2427.01     2499.27     42.94 o 
  -2   4   8        8.83        7.77      3.83 o 
  -1   4   8      743.58      703.66     15.85 o 
   0   4   8      513.08      472.85     12.42 o 
   1   4   8      635.20      600.76     14.46 o 
   2   4   8      150.81      153.94      7.68 o 
   3   4   8      217.14      205.76      9.10 o 
   4   4   8       41.95       46.19     10.92 o 
   5   4   8      345.36      348.05     18.42 o 
  -8   5   8       12.86       10.94     11.15 o 
  -7   5   8       95.23      118.93     14.43 o 
  -6   5   8      143.26      138.16     12.67 o 
  -5   5   8      220.35      232.50      9.61 o 
  -4   5   8       17.73       15.83      7.13 o 
  -3   5   8      115.54      126.43     13.04 o 
  -2   5   8       79.54       78.82      6.51 o 
  -1   5   8       37.46       32.26      9.86 o 
   0   5   8      520.75      583.76     14.68 o 
   1   5   8        0.72        2.11      4.71 o 
   2   5   8       55.00       56.37      6.56 o 
   3   5   8      314.37      304.95     11.11 o 
   4   5   8      328.49      318.15     12.44 o 
  -7   6   8      239.41      193.94     15.56 o 
  -6   6   8      448.06      432.45     21.03 o 
  -5   6   8      395.24      366.00     12.12 o 
  -4   6   8       32.18       36.47      8.59 o 
  -3   6   8      629.64      613.63     15.66 o 
  -2   6   8      590.69      561.58     22.51 o 
  -1   6   8       82.07       68.82      6.71 o 
   0   6   8      693.76      681.37     16.83 o 
   1   6   8        1.32       -2.75      8.27 o 
   2   6   8      135.65      128.46      9.76 o 
   3   6   8      421.33      404.11     13.36 o 
   4   6   8      103.92       82.67     13.51 o 
  -7   7   8        6.90        9.21     10.48 o 
  -6   7   8      376.45      383.48     20.60 o 
  -5   7   8       44.00       42.16     11.57 o 
  -4   7   8       13.07        5.90      5.87 o 
  -3   7   8      393.41      379.11     15.84 o 
  -2   7   8      281.98      278.78     10.78 o 
  -1   7   8      589.68      559.60     15.48 o 
   0   7   8       60.98       48.02      6.72 o 
   1   7   8      113.80      104.24     13.88 o 
   2   7   8       24.73       26.23      7.11 o 
   3   7   8       15.52        7.41     10.90 o 
   4   7   8       36.62       32.32     13.34 o 
  -6   8   8       88.24       85.31     15.38 o 
  -5   8   8      175.97      166.92     14.68 o 
  -4   8   8      122.34      138.38     10.07 o 
  -3   8   8        2.52       -1.49      5.99 o 
  -2   8   8        0.80       -1.64      8.22 o 
  -1   8   8      534.58      543.78     15.80 o 
   0   8   8      278.14      261.57     11.20 o 
   1   8   8      315.56      311.74     12.31 o 
   2   8   8      103.40      114.45     14.82 o 
   3   8   8       97.71      107.75     15.21 o 
  -5   9   8       64.94       60.12     14.43 o 
  -4   9   8        2.48       -3.46      7.38 o 
  -3   9   8      411.96      379.74     13.94 o 
  -2   9   8       49.17       50.42      8.14 o 
  -1   9   8      144.83      172.95     10.03 o 
   1   9   8        3.48       15.03     11.78 o 
   2   9   8      128.50      168.36     16.02 o 
  -4  10   8       34.80       61.04     14.61 o 
  -3  10   8       56.93       59.30      9.34 o 
  -2  10   8        6.87       -4.66      8.37 o 
  -1  10   8       58.46       56.27     13.83 o 
   0  10   8        5.35        3.03     11.68 o 
  -2 -11   9       25.61       37.14     10.59 o 
  -1 -11   9       19.60        5.57     11.89 o 
   0 -11   9      210.00      253.64     13.84 o 
   1 -11   9       31.95       29.42     15.17 o 
  -3 -10   9       16.13       12.26      9.52 o 
  -2 -10   9       97.84      107.30     11.34 o 
  -1 -10   9        0.71        1.77     10.71 o 
   0 -10   9      276.29      301.56     13.36 o 
   1 -10   9       24.06       28.30     12.84 o 
   2 -10   9      105.21      112.05     16.65 o 
   3 -10   9      105.43      107.96     16.97 o 
  -5  -9   9        2.41       -6.56      9.89 o 
  -4  -9   9       70.33       64.72     12.03 o 
  -3  -9   9       78.68       68.33     10.05 o 
  -2  -9   9        1.36       -8.73      7.63 o 
  -1  -9   9       11.38        4.21      7.51 o 
   0  -9   9       13.84        3.46      7.28 o 
   1  -9   9      194.71      175.31     10.43 o 
   2  -9   9      139.60      147.55     16.30 o 
   3  -9   9       24.88       25.30     12.63 o 
   4  -9   9       51.08       56.80     16.16 o 
  -5  -8   9      371.81      400.50     16.45 o 
  -4  -8   9       74.00       81.17     20.96 o 
  -3  -8   9       28.53       32.31      8.89 o 
  -2  -8   9      119.43      121.39      9.94 o 
  -1  -8   9      500.87      470.26     14.67 o 
   0  -8   9        4.99       -1.73      8.43 o 
   1  -8   9     1028.75     1044.31     23.31 o 
   2  -8   9      261.06      231.38     16.76 o 
   4  -8   9      153.61      155.81     12.05 o 
   5  -8   9       20.83       25.03     10.28 o 
  -6  -7   9       52.04       70.12     22.83 o 
  -5  -7   9      750.43      764.86     21.18 o 
  -4  -7   9      198.01      181.57     10.86 o 
  -3  -7   9      332.53      357.42     13.33 o 
  -2  -7   9       48.13       40.31      7.21 o 
  -1  -7   9      947.47      919.80     21.10 o 
   0  -7   9      613.15      548.17     15.03 o 
   1  -7   9       49.39       51.51     10.55 o 
   2  -7   9        5.61        1.79      5.86 o 
   3  -7   9        1.02        9.00     14.62 o 
   4  -7   9       51.85       53.59     14.20 o 
   5  -7   9      437.78      433.04     16.10 o 
  -7  -6   9       44.75       44.54     18.22 o 
  -6  -6   9       52.83       48.89      9.60 o 
  -5  -6   9       82.83       73.55      9.09 o 
  -4  -6   9       14.87       13.10      8.80 o 
  -3  -6   9      403.47      389.00     13.06 o 
  -2  -6   9       97.76      107.75      8.06 o 
  -1  -6   9       83.18      107.17      7.76 o 
   0  -6   9      397.14      403.21      9.37 o 
   1  -6   9        1.83       -3.43      3.76 o 
   3  -6   9       88.13       88.77      8.50 o 
   4  -6   9      105.44      132.58      9.56 o 
   5  -6   9        1.24       -7.76      7.71 o 
   6  -6   9        1.38       -7.68      8.73 o 
  -7  -5   9        0.69        3.32      8.45 o 
  -6  -5   9        3.67       -8.93      7.31 o 
  -5  -5   9      178.58      155.51      9.74 o 
  -4  -5   9      937.08      934.57     21.45 o 
  -3  -5   9      173.30      168.87      8.56 o 
  -2  -5   9     1595.86     1586.02     30.14 o 
  -1  -5   9      286.87      294.63      7.59 o 
   0  -5   9     2034.77     1988.50     28.40 o 
   1  -5   9       49.02       43.72      4.46 o 
   2  -5   9        3.66        4.02      4.97 o 
   3  -5   9     2664.62     2678.01     47.41 o 
   4  -5   9      230.37      209.08     10.55 o 
   5  -5   9      365.39      380.44     21.40 o 
   6  -5   9       82.38       93.88     11.03 o 
  -7  -4   9       36.06       34.12      8.58 o 
  -6  -4   9      311.90      343.00     13.03 o 
  -5  -4   9      224.30      221.10     12.10 o 
  -4  -4   9        1.54       -1.90      4.66 o 
  -3  -4   9      275.92      326.11     12.12 o 
  -2  -4   9      248.55      254.28      6.84 o 
  -1  -4   9      140.92      115.96      5.71 o 
   0  -4   9      993.44      937.45     15.36 o 
   1  -4   9      571.71      572.71     11.11 o 
   2  -4   9      194.14      179.19      8.28 o 
   3  -4   9       21.22       13.61      9.28 o 
   4  -4   9       37.95       32.13      7.08 o 
   5  -4   9       30.01       26.74      7.88 o 
   6  -4   9       11.78       12.93     17.09 o 
  -8  -3   9        4.34        1.69     12.03 o 
  -7  -3   9      206.99      224.15     11.74 o 
  -6  -3   9      472.67      477.11     26.60 o 
  -5  -3   9       76.48       78.36      7.41 o 
  -4  -3   9      985.40     1009.40     23.22 o 
  -3  -3   9      685.71      691.12     12.33 o 
  -2  -3   9     1228.06     1171.84     17.93 o 
  -1  -3   9     1552.58     1652.81     23.70 o 
   0  -3   9      131.97      117.19     10.83 o 
   1  -3   9      446.09      401.47      8.72 o 
   2  -3   9      109.95      107.91      5.35 o 
   3  -3   9      127.56      117.95      9.35 o 
   4  -3   9      764.48      786.65     19.57 o 
   5  -3   9      533.66      503.95     15.81 o 
   6  -3   9      762.92      805.42     22.02 o 
  -7  -2   9      187.51       87.60     11.75 o 
  -6  -2   9      509.91      526.27     15.18 o 
  -5  -2   9       79.37       62.04      9.78 o 
  -4  -2   9        8.43        3.23      3.60 o 
  -3  -2   9        7.90        8.13      3.52 o 
  -2  -2   9      357.80      371.32      7.94 o 
  -1  -2   9      571.97      535.21     12.11 o 
   0  -2   9      816.06      782.25     12.84 o 
   1  -2   9       11.51        6.55      3.42 o 
   2  -2   9     1992.51     2023.02     28.68 o 
   3  -2   9       11.19        9.03      4.78 o 
   4  -2   9      117.02      116.94      8.88 o 
   5  -2   9        9.51        8.99      8.79 o 
   6  -2   9        0.22       -1.62      8.03 o 
  -8  -1   9        1.67        1.55     10.66 o 
  -7  -1   9        7.29        2.01      8.96 o 
  -6  -1   9      590.90      462.60     45.13 o 
  -5  -1   9      603.70      596.33     14.68 o 
  -4  -1   9       45.63       42.98      6.04 o 
  -3  -1   9     1146.58     1204.16     22.31 o 
  -2  -1   9      348.34      341.69     15.18 o 
  -1  -1   9      698.27      625.09     12.71 o 
   0  -1   9       26.74       27.48      4.12 o 
   1  -1   9     3469.09     3461.43     63.74 o 
   2  -1   9      504.43      478.60      9.76 o 
   3  -1   9      164.13      162.47      6.11 o 
   4  -1   9       78.73       74.56      7.37 o 
   5  -1   9       46.10       52.37     23.39 o 
   6  -1   9       60.48       52.25      9.23 o 
  -8   0   9      593.42      520.55     23.78 o 
  -7   0   9     1214.29     1173.71     25.42 o 
  -6   0   9      166.55      149.00     18.42 o 
  -5   0   9     1485.60     1565.02     28.89 o 
  -4   0   9       15.10        9.02      4.37 o 
  -3   0   9     2290.09     2238.42     39.73 o 
  -2   0   9       11.02        7.99      2.31 o 
  -1   0   9      995.90      984.87     19.18 o 
   0   0   9     3883.99     4123.00     52.81 o 
   1   0   9     1855.24     1897.35     26.46 o 
   2   0   9      489.52      479.79      9.80 o 
   3   0   9      438.88      420.19      9.48 o 
   4   0   9      159.49      126.68     10.99 o 
   5   0   9      268.85      267.61     14.96 o 
   6   0   9       66.90       68.26      9.72 o 
  -8   1   9      275.83      238.65     11.70 o 
  -7   1   9      564.01      585.52     16.24 o 
  -6   1   9       96.47       93.08      6.24 o 
  -5   1   9       54.33       83.64      5.33 o 
  -4   1   9      138.14      144.88      5.61 o 
  -3   1   9      280.85      290.77      7.52 o 
  -2   1   9      207.44      223.75      7.72 o 
  -1   1   9      173.85      202.37      7.43 o 
   0   1   9     1419.10     1502.93     58.36 o 
   1   1   9      153.79      147.83      5.10 o 
   2   1   9     1840.25     1862.96     32.72 o 
   3   1   9      119.30      115.65      5.68 o 
   4   1   9       48.95       50.94      6.88 o 
   5   1   9        0.13        0.65      6.48 o 
   6   1   9        0.09       -0.46     11.47 o 
  -8   2   9        4.99        0.93      7.56 o 
  -7   2   9       20.21        0.18      8.11 o 
  -6   2   9      232.68      222.09      7.66 o 
  -5   2   9       50.13       42.33      4.36 o 
  -4   2   9     2763.63     2852.04     38.64 o 
  -3   2   9      383.56      388.95     15.81 o 
  -2   2   9     1533.53     1431.90     26.38 o 
  -1   2   9      521.66      557.24     15.98 o 
   0   2   9     1453.16     1409.33     29.83 o 
   1   2   9     2120.96     2264.36     39.05 o 
   2   2   9     1329.35     1298.62     25.18 o 
   3   2   9      793.01      798.46     26.57 o 
   4   2   9       92.72       90.36     12.17 o 
   6   2   9      300.33      294.99     19.12 o 
  -8   3   9      191.49      192.96     15.59 o 
  -6   3   9      116.66      119.11     11.89 o 
  -5   3   9      142.85      132.47      7.49 o 
  -4   3   9     2055.50     2095.19     37.35 o 
  -3   3   9      347.04      376.73     11.05 o 
  -2   3   9      321.37      354.33     10.48 o 
  -1   3   9        9.42       12.88      4.04 o 
   0   3   9      328.91      348.65     10.36 o 
   1   3   9      373.46      399.97     11.59 o 
   2   3   9      289.11      289.52     13.94 o 
   3   3   9       54.84       63.02      6.82 o 
   4   3   9      182.02      167.08      9.07 o 
   5   3   9       23.81        2.89     10.37 o 
  -8   4   9        0.23       -2.68     10.16 o 
  -6   4   9       90.38       96.00     12.88 o 
  -5   4   9       25.01       13.95      5.23 o 
  -4   4   9      171.20      172.52      8.10 o 
  -3   4   9     1209.00     1282.86     25.38 o 
  -2   4   9      152.20      135.69      7.12 o 
  -1   4   9     1085.49     1082.89     22.13 o 
   0   4   9       10.28        5.99      4.50 o 
   1   4   9      574.82      562.30     14.43 o 
   2   4   9        1.90       -3.79      4.89 o 
   3   4   9      212.38      187.78      9.37 o 
   4   4   9     1047.43     1079.44     23.87 o 
   5   4   9       36.59       41.24     12.17 o 
  -7   5   9      317.04      343.57     19.86 o 
  -6   5   9       61.36       41.14     11.29 o 
  -5   5   9      415.98      429.42     13.27 o 
  -4   5   9        1.70        3.08      6.05 o 
  -3   5   9     1203.65     1255.28     45.35 o 
  -2   5   9      257.34      245.91      9.49 o 
  -1   5   9      153.58      149.14     11.15 o 
   0   5   9        1.37        1.63      4.73 o 
   1   5   9      227.14      210.12     14.73 o 
   2   5   9      619.13      605.85     15.97 o 
   3   5   9      559.11      484.41     14.46 o 
   4   5   9       94.89      106.52      9.93 o 
  -6   6   9      248.58      220.93     15.98 o 
  -5   6   9       25.03       16.26      6.30 o 
  -4   6   9       38.01       39.12      6.63 o 
  -3   6   9      379.52      340.48     11.69 o 
  -2   6   9      123.27      121.34      7.75 o 
  -1   6   9       10.09        8.17      5.48 o 
   0   6   9       29.13       20.81      5.64 o 
   1   6   9       16.43       26.50      6.23 o 
   2   6   9       27.20       25.33      7.10 o 
   3   6   9       62.46       71.36      8.78 o 
   4   6   9       67.35       56.06     13.23 o 
  -6   7   9      166.82      164.06     15.45 o 
  -5   7   9      272.22      257.73     17.25 o 
  -4   7   9       79.36       77.28      8.22 o 
  -3   7   9      269.08      271.55     11.20 o 
  -2   7   9     1021.33     1025.40     23.14 o 
  -1   7   9     1087.10     1077.46     26.48 o 
   0   7   9      396.74      387.11     13.14 o 
   1   7   9      119.61      124.17      9.25 o 
   2   7   9      163.38      161.42      9.70 o 
   3   7   9      278.79      296.51     18.73 o 
  -6   8   9        4.84      -16.67     11.11 o 
  -5   8   9        5.21        2.51     10.76 o 
  -4   8   9      240.38      243.64     16.32 o 
  -3   8   9        4.57       -0.03      6.73 o 
  -2   8   9       15.84       11.60      8.52 o 
  -1   8   9      128.00      140.77      9.29 o 
   0   8   9        0.38       -4.93      6.82 o 
   1   8   9      113.93      114.71     10.07 o 
   2   8   9       30.71       23.74     11.85 o 
  -5   9   9        7.08        0.42     12.21 o 
  -4   9   9       70.74       76.65      9.71 o 
  -3   9   9        0.81       -8.80      7.22 o 
  -2   9   9      304.65      279.96     12.51 o 
  -1   9   9       24.95       19.52      7.96 o 
   0   9   9      120.83      137.70     16.37 o 
   1   9   9       33.80       29.42     12.21 o 
  -3  10   9       23.90       14.76      9.29 o 
  -2  10   9        7.61        4.69      9.28 o 
  -1  10   9       48.24       51.02     13.55 o 
   0 -11  10       50.96       48.64     11.10 o 
  -3 -10  10        0.65        1.66      9.75 o 
  -2 -10  10        4.27        9.31      9.04 o 
  -1 -10  10       22.12       31.63      9.20 o 
   0 -10  10      246.87      244.17     12.95 o 
   1 -10  10        7.97        4.45     13.02 o 
   2 -10  10       21.46       31.22     14.54 o 
  -4  -9  10      342.00      381.61     16.22 o 
  -3  -9  10       28.55       19.33      8.99 o 
  -2  -9  10       58.12       53.90      8.95 o 
  -1  -9  10       31.33       32.49      8.37 o 
   0  -9  10      237.12      264.50     12.21 o 
   1  -9  10      253.60      254.63     17.50 o 
   2  -9  10       21.94       21.13     11.68 o 
   3  -9  10      130.77      144.34     18.52 o 
  -5  -8  10       68.95       90.35     11.82 o 
  -4  -8  10        5.06        9.24      8.51 o 
  -3  -8  10        0.35       -3.60      7.55 o 
  -2  -8  10        2.17       -0.66      6.62 o 
  -1  -8  10      246.27      240.04     13.88 o 
   0  -8  10      130.77      139.36      9.78 o 
   1  -8  10        0.09        5.76      6.90 o 
   2  -8  10        2.23        8.89     10.30 o 
   3  -8  10        7.71       -1.29      9.58 o 
   4  -8  10       15.24       13.06     10.99 o 
  -6  -7  10        5.13        1.52      9.17 o 
  -5  -7  10       26.49       36.10      9.15 o 
  -4  -7  10      343.83      352.03     13.90 o 
  -3  -7  10      226.28      239.35     11.52 o 
  -2  -7  10       49.23       33.26      7.64 o 
  -1  -7  10      113.64      125.84      8.64 o 
   0  -7  10      321.56      317.74     11.99 o 
   1  -7  10      422.10      412.85     13.51 o 
   2  -7  10       73.86       75.68      8.23 o 
   3  -7  10       90.36      111.60     10.74 o 
   4  -7  10      158.58      174.21     11.04 o 
   5  -7  10      175.77      177.68     13.67 o 
  -6  -6  10       99.41      118.97     11.56 o 
  -5  -6  10      311.89      310.43     23.37 o 
  -4  -6  10      186.67      172.60     10.03 o 
  -3  -6  10      336.98      336.89     14.17 o 
  -2  -6  10       76.77       77.60      9.56 o 
  -1  -6  10      289.77      276.78     10.57 o 
   0  -6  10      229.24      223.48     13.65 o 
   1  -6  10      138.64      119.92      6.28 o 
   2  -6  10      583.16      605.43     16.10 o 
   3  -6  10        5.95        0.09      6.93 o 
   4  -6  10       30.57       42.34      8.41 o 
   5  -6  10        8.08        6.84      8.46 o 
  -7  -5  10       66.23       68.29     10.53 o 
  -6  -5  10       80.13       92.76     10.29 o 
  -5  -5  10      104.44      109.31      9.68 o 
  -4  -5  10        5.39        8.53      6.20 o 
  -3  -5  10      166.82      179.12      9.11 o 
  -2  -5  10      246.91      208.06     21.27 o 
  -1  -5  10      795.89      751.84     13.52 o 
   0  -5  10        1.35       -0.11      3.52 o 
   1  -5  10       11.23        8.20      3.67 o 
   2  -5  10       17.38       15.95      5.41 o 
   3  -5  10      351.11      338.33     12.42 o 
   4  -5  10      415.43      406.03     14.33 o 
   5  -5  10      147.81      147.08     15.08 o 
  -7  -4  10      248.12      254.70     12.98 o 
  -6  -4  10        4.09        6.75      6.86 o 
  -5  -4  10      717.35      715.71     18.47 o 
  -4  -4  10        2.46        0.54      4.99 o 
  -3  -4  10      833.95      899.17     19.85 o 
  -2  -4  10     1495.33     1511.19     28.56 o 
  -1  -4  10      563.04      523.37     10.49 o 
   0  -4  10      278.67      252.10      7.22 o 
   1  -4  10      272.01      258.48      7.48 o 
   2  -4  10       29.90       26.06      4.34 o 
   3  -4  10      890.54      911.34     20.98 o 
   4  -4  10        0.90       -0.03      6.27 o 
   5  -4  10      666.39      728.54     20.49 o 
   6  -4  10       25.35       20.81      9.28 o 
  -8  -3  10       11.56       -5.82     12.84 o 
  -7  -3  10       77.48       98.51     15.24 o 
  -6  -3  10       80.78      102.28      9.25 o 
  -5  -3  10       76.68       86.47     10.58 o 
  -4  -3  10       34.25       33.10      8.10 o 
  -3  -3  10        6.45        0.32      3.18 o 
  -2  -3  10      222.09      205.81      6.23 o 
  -1  -3  10      385.15      337.82      8.03 o 
   0  -3  10      399.32      353.39      8.16 o 
   1  -3  10      991.96      955.48     19.54 o 
   2  -3  10       28.06       20.74      4.56 o 
   3  -3  10      469.15      465.58     13.77 o 
   4  -3  10        7.27        6.05      6.02 o 
   5  -3  10      132.96      148.50     11.24 o 
   6  -3  10       12.84       -4.02      8.32 o 
  -8  -2  10      140.12      172.21     18.81 o 
  -7  -2  10      211.59      211.99     11.55 o 
  -6  -2  10      213.51      237.44     10.89 o 
  -5  -2  10      422.22      413.91      9.97 o 
  -4  -2  10      794.28      817.02     14.52 o 
  -3  -2  10       22.84       12.17      5.15 o 
  -2  -2  10     1895.81     1831.82     25.99 o 
  -1  -2  10        9.71        6.67      2.86 o 
   0  -2  10      195.24      171.26      5.67 o 
   1  -2  10      630.03      636.52     14.31 o 
   2  -2  10      372.28      356.15      8.74 o 
   3  -2  10      444.72      445.78     13.12 o 
   4  -2  10      375.75      374.77     12.85 o 
   5  -2  10       82.29       86.49      9.90 o 
   6  -2  10      539.53      573.10     18.48 o 
  -8  -1  10      418.52      442.43     22.51 o 
  -7  -1  10        3.06       -0.35      9.00 o 
  -6  -1  10     1075.89     1051.83     23.53 o 
  -5  -1  10       17.70       10.23      3.94 o 
  -4  -1  10      234.89      225.16      6.85 o 
  -3  -1  10      678.97      649.26     14.34 o 
  -2  -1  10      112.76       86.35      4.67 o 
  -1  -1  10      116.25      108.40      4.53 o 
   0  -1  10      371.60      339.48      7.53 o 
   1  -1  10      109.22      105.95      7.21 o 
   2  -1  10     1220.06     1209.55     19.12 o 
   3  -1  10       38.22       28.85      6.51 o 
   4  -1  10      166.14      154.09      9.02 o 
   5  -1  10       45.99       48.70     17.27 o 
   6  -1  10       33.76       46.87      9.92 o 
  -8   0  10      207.58      168.12     16.44 o 
  -7   0  10       88.15       73.20     24.71 o 
  -6   0  10       31.65       24.85      4.85 o 
  -5   0  10       48.17       29.83      5.39 o 
  -4   0  10       26.49       19.68      4.82 o 
  -3   0  10      476.82      468.21     10.49 o 
  -2   0  10       35.12       37.65      4.04 o 
  -1   0  10      469.52      445.76     11.51 o 
   0   0  10      101.85      142.11      4.85 o 
   1   0  10     2478.17     2432.52     52.36 o 
   2   0  10      527.46      478.89     34.03 o 
   3   0  10       52.54       57.46      9.96 o 
   4   0  10        2.09       10.99      7.04 o 
   5   0  10       11.09        9.00     10.20 o 
   6   0  10      173.67      179.13     16.97 o 
  -8   1  10       47.25       26.06      8.18 o 
  -7   1  10      102.50       72.05     10.62 o 
  -6   1  10       19.68       25.50      6.58 o 
  -5   1  10     1219.56     1149.94     18.87 o 
  -4   1  10      251.55      261.84      9.43 o 
  -3   1  10     1938.22     1986.95     44.40 o 
  -2   1  10      257.39      260.25      8.81 o 
  -1   1  10      380.70      362.86     10.45 o 
   0   1  10     1038.58     1055.85     21.15 o 
   1   1  10     1574.90     1579.43     29.26 o 
   2   1  10      424.38      399.54     11.70 o 
   3   1  10       52.29       55.74      6.70 o 
   4   1  10      209.30      195.46     14.43 o 
   5   1  10      173.57      149.03     14.43 o 
   6   1  10       12.23       10.94     13.44 o 
  -8   2  10        9.22       18.17     10.27 o 
  -7   2  10      328.93      328.61     18.77 o 
  -6   2  10      229.41      226.29      9.83 o 
  -5   2  10      128.75      129.82      7.53 o 
  -4   2  10      132.33      140.42      7.57 o 
  -3   2  10      242.75      273.52      9.52 o 
  -2   2  10       56.29       52.13      6.72 o 
  -1   2  10        3.34        1.23      3.79 o 
   0   2  10      273.44      282.29      9.74 o 
   1   2  10        1.54       -2.32      5.89 o 
   2   2  10      503.87      493.15     13.56 o 
   3   2  10       10.05        7.31      5.38 o 
   4   2  10        6.16        1.69      8.61 o 
   5   2  10        1.58      -15.67     10.44 o 
  -8   3  10       47.74       58.18     13.02 o 
  -7   3  10      212.24      232.51     16.48 o 
  -6   3  10      277.71      258.93     10.62 o 
  -5   3  10      447.39      396.12     12.27 o 
  -4   3  10      594.33      574.74     29.88 o 
  -3   3  10      829.11      849.60     26.80 o 
  -2   3  10      436.92      435.22     12.26 o 
  -1   3  10       84.24       88.35      6.74 o 
   0   3  10     2220.04     2191.01     38.77 o 
   1   3  10      694.90      709.02     16.85 o 
   2   3  10        1.34       -0.98      4.94 o 
   3   3  10     1188.10     1221.91     36.59 o 
   4   3  10      281.53      263.84     16.23 o 
   5   3  10      347.73      382.63     20.64 o 
  -8   4  10      150.47      157.89     15.63 o 
  -7   4  10        8.15       -8.64      9.21 o 
  -6   4  10      497.24      498.50     22.37 o 
  -5   4  10        4.98        2.74      5.14 o 
  -4   4  10      320.64      330.27     11.34 o 
  -3   4  10      479.60      495.93     13.71 o 
  -2   4  10       98.35       93.84      7.28 o 
  -1   4  10     1759.77     1716.50     32.22 o 
   0   4  10        0.75       -3.78      4.55 o 
   1   4  10       74.73       66.98      6.92 o 
   2   4  10       70.46       58.57      7.05 o 
   3   4  10      225.60      215.54     10.30 o 
   4   4  10       34.52       26.04      7.94 o 
   5   4  10        3.01        3.74     11.82 o 
  -7   5  10        9.88        0.25     10.97 o 
  -6   5  10      364.97      346.18     19.23 o 
  -5   5  10      149.74      135.64     10.73 o 
  -4   5  10      767.00      758.38     22.16 o 
  -3   5  10       10.53        6.98      5.00 o 
  -2   5  10      317.05      302.61     10.85 o 
  -1   5  10      222.37      217.39     12.84 o 
   0   5  10        0.94       -7.15      4.76 o 
   1   5  10        9.03       13.80      5.88 o 
   2   5  10       17.27       19.17      6.32 o 
   3   5  10       20.34       35.12     13.58 o 
   4   5  10      260.37      259.22     12.34 o 
  -7   6  10      121.09      126.17     16.97 o 
  -6   6  10      146.35      156.86     14.78 o 
  -5   6  10       66.94       84.90     25.16 o 
  -4   6  10      263.60      241.87     10.65 o 
  -3   6  10      132.57      134.76      8.37 o 
  -2   6  10      224.53      209.85      9.88 o 
  -1   6  10      863.35      879.15     42.43 o 
   0   6  10     1163.17     1188.53     25.59 o 
   1   6  10        6.08        1.60      5.97 o 
   2   6  10      228.33      240.03     11.12 o 
   3   6  10        1.55        2.52      7.40 o 
   4   6  10      139.76      152.03     17.46 o 
  -6   7  10        3.27        2.15     11.25 o 
  -5   7  10        7.04        1.27      6.63 o 
  -4   7  10      362.74      368.96     13.30 o 
  -3   7  10       31.08       20.20      6.67 o 
  -2   7  10       36.45       41.07     11.06 o 
  -1   7  10      153.16      153.92      9.23 o 
   0   7  10        0.16        0.18      6.61 o 
   1   7  10       81.06      100.76      9.55 o 
   2   7  10        4.12        3.93      7.51 o 
   3   7  10       12.43       -7.87     11.64 o 
  -5   8  10      122.45      159.44     17.75 o 
  -4   8  10       40.15       51.77      8.59 o 
  -3   8  10      383.26      412.74     38.77 o 
  -2   8  10      302.99      307.81     12.64 o 
  -1   8  10      190.38      181.17     10.35 o 
   0   8  10      146.62      157.39     10.72 o 
   1   8  10       69.98       74.65      9.72 o 
   2   8  10        5.01       11.96     12.14 o 
  -4   9  10        8.41        8.55      8.23 o 
  -3   9  10        7.42        4.53      8.01 o 
  -2   9  10        0.12        1.25      7.76 o 
  -1   9  10       31.48       21.36     13.74 o 
   0   9  10        0.47       -6.14     11.04 o 
  -3 -10  11      144.36      180.26     13.52 o 
  -2 -10  11       14.30        5.47     17.27 o 
  -1 -10  11        0.33       -6.18      9.49 o 
   0 -10  11      377.32      368.10     17.02 o 
   1 -10  11        9.24       11.22     13.90 o 
   2 -10  11       41.52       42.94     14.71 o 
  -4  -9  11       12.80       12.21     13.60 o 
  -3  -9  11      108.26      124.67     11.90 o 
  -2  -9  11       21.59        6.37      8.57 o 
  -1  -9  11       77.18       85.13     13.94 o 
   0  -9  11       24.43       33.95      9.42 o 
   1  -9  11       30.83       10.69     11.85 o 
   2  -9  11       18.78        6.84     12.14 o 
   3  -9  11        2.00       13.76     13.44 o 
  -5  -8  11        7.35       -0.11      9.33 o 
  -4  -8  11       81.69       73.38     10.64 o 
  -3  -8  11      268.08      245.36     12.41 o 
  -2  -8  11      125.59      148.65     11.13 o 
  -1  -8  11      125.77      147.70     10.33 o 
   0  -8  11      417.97      384.62     13.82 o 
   1  -8  11      587.22      561.47     16.70 o 
   2  -8  11        2.57       -6.95     10.66 o 
   3  -8  11      295.48      341.14     20.32 o 
   4  -8  11       23.05       18.76     10.09 o 
  -6  -7  11       98.01       94.53     13.67 o 
  -5  -7  11      101.04       92.00     13.50 o 
  -4  -7  11      155.59      154.05     10.78 o 
  -3  -7  11      322.47      310.31     12.83 o 
  -2  -7  11       31.89       38.18      9.84 o 
  -1  -7  11      471.31      474.59     14.73 o 
   0  -7  11      629.73      606.25     21.40 o 
   1  -7  11       17.23       16.80      7.01 o 
   2  -7  11        4.95        0.30      6.29 o 
   3  -7  11       26.54       31.50     10.78 o 
   4  -7  11       18.63       26.59      9.01 o 
  -6  -6  11      268.19      281.04     13.99 o 
  -5  -6  11       17.87       20.04      8.27 o 
  -4  -6  11      208.62      221.91     17.92 o 
  -3  -6  11       89.68       72.05     10.41 o 
  -2  -6  11      714.77      692.03     17.91 o 
  -1  -6  11      485.64      446.05     15.17 o 
   0  -6  11      293.98      307.18     11.28 o 
   1  -6  11       74.35       79.76      6.21 o 
   2  -6  11      246.93      246.89     10.81 o 
   3  -6  11      361.25      351.50     13.27 o 
   4  -6  11      934.41      940.85     31.14 o 
   5  -6  11        0.70        9.79      9.08 o 
  -7  -5  11        0.67      -13.22      9.10 o 
  -6  -5  11      370.73      383.36     15.13 o 
  -5  -5  11       59.82       64.39      9.06 o 
  -4  -5  11       25.86       29.99      7.23 o 
  -3  -5  11        1.69       -8.02      5.34 o 
  -2  -5  11      670.40      670.07     16.80 o 
  -1  -5  11      112.60      118.65      5.87 o 
   0  -5  11      396.02      371.78      9.26 o 
   1  -5  11       15.53        6.09      4.49 o 
   2  -5  11      712.12      730.31     18.15 o 
   3  -5  11      150.05      142.87      9.22 o 
   4  -5  11      659.80      634.94     18.66 o 
   5  -5  11       16.97       11.52      9.36 o 
  -7  -4  11       13.06       18.92     14.32 o 
  -6  -4  11       13.91       13.27      7.55 o 
  -5  -4  11       20.07       26.62      6.98 o 
  -4  -4  11        1.96        1.94      5.51 o 
  -3  -4  11      713.25      756.71     21.79 o 
  -2  -4  11       56.33       66.88     10.72 o 
  -1  -4  11      339.05      340.37      8.56 o 
   0  -4  11      105.78       96.83      5.44 o 
   1  -4  11      374.72      380.45      9.46 o 
   2  -4  11       69.22       60.83      7.81 o 
   3  -4  11       29.02       28.82      8.34 o 
   4  -4  11      115.25      110.54     10.02 o 
   5  -4  11       11.70       12.29      8.57 o 
  -7  -3  11      138.67      131.38     11.52 o 
  -6  -3  11       53.53       63.26      8.31 o 
  -5  -3  11     1449.92     1521.05     30.37 o 
  -4  -3  11       43.72       46.30      6.44 o 
  -3  -3  11      816.51      835.27     14.70 o 
  -2  -3  11       46.35       33.07      6.26 o 
  -1  -3  11      149.06      117.59      5.35 o 
   0  -3  11      431.80      450.51      9.69 o 
   1  -3  11       78.99       68.55     20.08 o 
   2  -3  11      546.44      542.19     11.49 o 
   3  -3  11     1375.61     1372.07     28.13 o 
   4  -3  11       51.43       60.30      8.50 o 
   5  -3  11      282.60      293.81     13.14 o 
  -8  -2  11      148.19      178.49     18.73 o 
  -7  -2  11      162.31      169.88     11.09 o 
  -6  -2  11        2.85       -5.09      6.17 o 
  -5  -2  11      239.66      228.20     14.05 o 
  -4  -2  11       48.79       45.95      7.06 o 
  -3  -2  11        4.72        0.60      6.67 o 
  -2  -2  11        7.17        2.15      3.08 o 
  -1  -2  11      142.47      158.53      5.73 o 
   0  -2  11       70.29       75.80     10.46 o 
   1  -2  11      174.94      171.80      6.30 o 
   2  -2  11      306.92      326.97      8.64 o 
   3  -2  11        3.58        6.99      5.73 o 
   4  -2  11       23.87       15.71      6.50 o 
   5  -2  11       77.04       87.37     22.40 o 
  -7  -1  11      236.79      206.31     11.35 o 
  -6  -1  11      156.23      149.98      7.63 o 
  -5  -1  11      324.30      311.53      8.81 o 
  -4  -1  11     1603.31     1657.89     34.21 o 
  -3  -1  11       14.96        7.88      3.30 o 
  -2  -1  11     2562.62     2504.13     45.29 o 
  -1  -1  11     1574.28     1563.05     22.70 o 
   0  -1  11      931.89      916.58     14.96 o 
   1  -1  11     1888.85     1892.43     27.19 o 
   2  -1  11       22.04       14.48      4.05 o 
   3  -1  11       83.94      107.24     14.38 o 
   4  -1  11        6.92       -8.43      9.21 o 
   5  -1  11      113.32      136.93     16.65 o 
  -7   0  11        3.47        7.98      6.55 o 
  -6   0  11     1044.09     1048.75     32.99 o 
  -5   0  11        1.46       -2.00      6.62 o 
  -4   0  11       24.07       33.66      8.64 o 
  -3   0  11     1151.28     1127.69     22.62 o 
  -2   0  11      935.45      996.02     20.68 o 
  -1   0  11     1663.19     1722.52     31.26 o 
   0   0  11       32.49       35.93      5.13 o 
   1   0  11      431.76      386.26     11.66 o 
   2   0  11        6.94        2.43      4.66 o 
   3   0  11       64.18       49.36      8.10 o 
   4   0  11      194.70      200.86     15.17 o 
   5   0  11       41.55       42.90     13.20 o 
  -8   1  11       37.59       17.71     11.40 o 
  -7   1  11       23.59       33.31     10.55 o 
  -6   1  11      124.53      127.56      9.39 o 
  -5   1  11      153.15      155.20      8.37 o 
  -4   1  11        0.55       -0.38      4.39 o 
  -3   1  11      244.38      261.11      9.47 o 
  -2   1  11      507.37      521.38     13.47 o 
  -1   1  11       34.55       34.67      5.31 o 
   0   1  11       87.08       77.23     11.34 o 
   1   1  11      979.92     1010.77     21.33 o 
   2   1  11      200.93      181.82      8.91 o 
   3   1  11        8.73       10.63      6.07 o 
   4   1  11      342.56      325.30     18.42 o 
   5   1  11        4.71        3.18     11.57 o 
  -8   2  11      202.78      205.41     16.44 o 
  -7   2  11       25.75       18.49     10.48 o 
  -6   2  11      465.19      445.53     13.95 o 
  -5   2  11      544.64      577.36     15.46 o 
  -4   2  11       43.77       36.05     13.20 o 
  -3   2  11      621.18      593.66     16.55 o 
  -2   2  11      304.64      283.94     12.67 o 
  -1   2  11        9.64        7.45      4.07 o 
   0   2  11     1898.83     1855.89     48.12 o 
   1   2  11       64.51       60.25      6.52 o 
   2   2  11      495.14      475.84     13.87 o 
   3   2  11      100.20      104.33     12.60 o 
   4   2  11      279.86      263.84     16.94 o 
   5   2  11      113.62       89.05     14.50 o 
  -8   3  11       17.69       20.82     11.29 o 
  -7   3  11       61.59       42.80     12.14 o 
  -6   3  11        9.82        6.42      6.12 o 
  -5   3  11       76.11       73.29      7.44 o 
  -4   3  11      222.88      225.64     10.21 o 
  -3   3  11       13.45        9.91      4.81 o 
  -2   3  11      130.04      117.95      7.21 o 
  -1   3  11       91.45       94.17      6.63 o 
   0   3  11      209.00      200.41     11.71 o 
   1   3  11        0.01        2.08      5.24 o 
   2   3  11       28.71       20.31      6.10 o 
   3   3  11       42.46       42.14      7.50 o 
   4   3  11        0.51        9.31     10.62 o 
   5   3  11       77.65       81.32     15.24 o 
  -7   4  11       52.45       65.24     13.02 o 
  -6   4  11        3.96        0.85      6.11 o 
  -5   4  11     1115.70     1093.33     24.12 o 
  -4   4  11      135.47      127.04      8.47 o 
  -3   4  11      230.09      236.28      9.74 o 
  -2   4  11        5.09        3.04      4.83 o 
  -1   4  11      218.24      222.71     10.78 o 
   0   4  11       72.50       82.92      7.63 o 
   1   4  11       52.68       56.80      7.12 o 
   2   4  11      102.89      111.80      9.90 o 
   3   4  11      411.41      420.96     56.40 o 
   4   4  11       25.99       23.04     11.68 o 
  -7   5  11      263.17      268.07     18.66 o 
  -6   5  11        6.66       -0.53     10.02 o 
  -5   5  11       48.94       73.73      8.93 o 
  -4   5  11      480.29      472.93     14.61 o 
  -3   5  11        6.05        1.51      5.10 o 
  -2   5  11      816.37      812.01     19.49 o 
  -1   5  11        2.94        3.95      5.58 o 
   0   5  11       77.62       78.78      9.40 o 
   1   5  11      676.34      657.95     17.50 o 
   2   5  11       96.90       92.98     11.15 o 
   3   5  11        2.83       -2.45      8.47 o 
   4   5  11        7.17       24.06      8.98 o 
  -6   6  11        6.49       14.15     11.43 o 
  -5   6  11       92.81      103.12      9.70 o 
  -4   6  11      388.05      376.84     13.87 o 
  -3   6  11        2.40        4.49      6.20 o 
  -2   6  11      522.14      504.23     15.38 o 
  -1   6  11       17.46        8.19      6.26 o 
   0   6  11      157.98      153.73      9.58 o 
   1   6  11      496.70      506.46     15.76 o 
   2   6  11       58.64       48.82      8.59 o 
   3   6  11      255.24      245.55     12.98 o 
  -6   7  11       81.27       96.14     15.45 o 
  -5   7  11        4.32       -1.27     11.31 o 
  -4   7  11      332.81      347.27     13.45 o 
  -3   7  11      636.72      610.27     17.72 o 
  -2   7  11      156.22      151.61      9.61 o 
  -1   7  11      103.46      123.94     16.65 o 
   0   7  11      197.72      193.53     18.61 o 
   1   7  11       34.91       37.02      8.26 o 
   2   7  11      121.43      124.86     11.33 o 
  -5   8  11       75.83       77.20     15.38 o 
  -4   8  11       41.04       49.63      9.11 o 
  -3   8  11       94.88       92.59      9.94 o 
  -2   8  11       49.08       67.47      9.45 o 
  -1   8  11        9.37        9.92      7.92 o 
   0   8  11        0.20       -1.09      7.99 o 
   1   8  11        8.05       13.12      8.76 o 
  -3   9  11       90.33      122.42     11.46 o 
  -2   9  11       91.71       85.54     21.40 o 
  -1   9  11       82.51       79.11     10.65 o 
  -2 -10  12       71.39       87.47     11.74 o 
  -1 -10  12        2.61       -6.02      9.39 o 
   0 -10  12       63.25       63.79     10.95 o 
   1 -10  12       61.35       60.44     15.70 o 
  -3  -9  12      154.96      178.39     12.41 o 
  -2  -9  12        8.21       -1.55      8.42 o 
  -1  -9  12        0.83        5.11      8.63 o 
   0  -9  12      521.88      554.88     17.78 o 
   1  -9  12        2.05      -14.25     12.31 o 
   2  -9  12      309.08      300.95     20.60 o 
  -5  -8  12        0.42      -21.12     24.33 o 
  -4  -8  12      208.28      195.08     14.68 o 
  -3  -8  12        7.98        2.61      8.14 o 
  -2  -8  12      162.14      178.74     11.09 o 
  -1  -8  12      358.68      397.21     14.73 o 
   0  -8  12        5.04        4.19      7.56 o 
   2  -8  12        5.81        2.12     11.18 o 
   3  -8  12        7.71        2.43     13.16 o 
  -5  -7  12      280.92      308.05     14.73 o 
  -4  -7  12        8.55       -1.45      7.81 o 
  -3  -7  12      233.94      232.07     11.80 o 
  -2  -7  12      640.41      638.71     18.08 o 
  -1  -7  12      260.37      262.64     15.08 o 
   0  -7  12      198.02      203.38     10.72 o 
   1  -7  12      284.88      306.12     12.61 o 
   2  -7  12       38.86       29.00     11.96 o 
   3  -7  12      376.18      409.97     29.85 o 
   4  -7  12       26.58       16.93     13.92 o 
  -6  -6  12        0.30       -5.93      9.30 o 
  -5  -6  12       18.33       34.63      9.09 o 
  -4  -6  12       12.60        6.76      7.31 o 
  -3  -6  12       52.33       46.57      7.83 o 
  -2  -6  12        2.98        3.93      6.08 o 
  -1  -6  12      362.26      354.27     12.68 o 
   0  -6  12       93.03      120.64      9.11 o 
   1  -6  12      266.96      288.98     12.18 o 
   2  -6  12       14.44       -0.92      6.44 o 
   3  -6  12       34.24       28.53      8.01 o 
   4  -6  12      117.90      116.72     11.76 o 
  -6  -5  12      324.81      337.14     19.14 o 
  -5  -5  12       16.06       13.40      7.56 o 
  -4  -5  12      329.87      340.75     12.99 o 
  -3  -5  12       11.47       11.58      6.32 o 
  -2  -5  12      596.86      592.94     16.06 o 
  -1  -5  12        2.61        4.24      5.44 o 
   0  -5  12        1.42       -3.76      4.01 o 
   1  -5  12      702.31      701.03     14.13 o 
   2  -5  12      168.86      165.02      9.75 o 
   3  -5  12      474.09      478.50     15.38 o 
   4  -5  12       25.90       45.09     21.19 o 
   5  -5  12        4.82       -6.68      8.94 o 
  -7  -4  12       90.96       77.27     15.70 o 
  -6  -4  12      291.64      327.96     13.92 o 
  -5  -4  12      579.97      584.42     17.08 o 
  -4  -4  12      729.38      714.47     18.27 o 
  -3  -4  12      311.24      313.67     11.31 o 
  -2  -4  12        2.30        3.23      4.29 o 
  -1  -4  12      618.06      608.49     12.28 o 
   0  -4  12      422.39      417.92     12.41 o 
   1  -4  12        3.26       -2.77      4.86 o 
   2  -4  12      232.55      250.88     16.12 o 
   3  -4  12      182.63      201.56     10.62 o 
   4  -4  12      124.49      140.91     25.74 o 
   5  -4  12       12.16       13.50      9.13 o 
  -7  -3  12        0.64      -12.27      8.18 o 
  -6  -3  12        2.28       -5.18      7.13 o 
  -5  -3  12       33.43       43.66     10.94 o 
  -4  -3  12      315.96      300.95     17.04 o 
  -3  -3  12       79.16      109.41      8.31 o 
  -2  -3  12       98.65       98.55      5.45 o 
  -1  -3  12      335.68      305.64     11.18 o 
   0  -3  12      367.11      360.75      9.00 o 
   1  -3  12      433.69      417.40     12.32 o 
   2  -3  12      322.97      334.13      9.43 o 
   3  -3  12      186.12      167.80      9.88 o 
   4  -3  12      425.62      445.17     15.38 o 
   5  -3  12        3.78        9.63     12.42 o 
  -7  -2  12       37.25       52.20     18.61 o 
  -6  -2  12      122.07      154.69      9.74 o 
  -5  -2  12      675.13      657.06     17.04 o 
  -4  -2  12      340.56      353.32      9.22 o 
  -3  -2  12      874.14      868.51     15.27 o 
  -2  -2  12     1235.94     1144.96     22.46 o 
  -1  -2  12      451.27      485.76     12.92 o 
   0  -2  12     1295.00     1350.77     26.42 o 
   1  -2  12      189.64      154.47      8.05 o 
   2  -2  12      941.45      913.71     20.45 o 
   3  -2  12       31.30       24.63      9.70 o 
   4  -2  12      207.19      236.07     17.29 o 
   5  -2  12      123.39      123.24     17.61 o 
  -7  -1  12      113.49       99.46     13.76 o 
  -6  -1  12      406.30      371.59     13.02 o 
  -5  -1  12       89.56       74.33     14.41 o 
  -3  -1  12        1.28       -0.46      6.00 o 
  -2  -1  12     1283.28     1243.65     28.40 o 
  -1  -1  12      148.15      155.56      7.76 o 
   0  -1  12       94.25       78.75      6.73 o 
   1  -1  12        6.61        1.88      4.68 o 
   2  -1  12        7.61        8.88      5.38 o 
   3  -1  12       14.21       27.10      9.91 o 
   4  -1  12        0.92        6.39     10.48 o 
   5  -1  12       24.24       21.49     12.95 o 
  -7   0  12      184.93      193.41     11.01 o 
  -6   0  12       96.47      122.96      9.05 o 
  -5   0  12      206.37      202.21     10.27 o 
  -4   0  12       77.98       75.33      9.91 o 
  -3   0  12      234.08      205.94      8.93 o 
  -2   0  12     1798.57     1867.85     34.25 o 
  -1   0  12      168.52      178.84      8.10 o 
   0   0  12      467.72      461.45     19.93 o 
   1   0  12     1135.85     1124.41     23.44 o 
   2   0  12       34.54       18.38     15.19 o 
   3   0  12      515.58      505.69     21.80 o 
   4   0  12      109.66      112.23     15.07 o 
   5   0  12      619.62      643.01     28.61 o 
  -8   1  12       75.57       78.96     14.01 o 
  -7   1  12      272.38      263.84     17.78 o 
  -6   1  12      303.31      309.24     12.19 o 
  -5   1  12        0.94        9.03      5.59 o 
  -4   1  12       99.71      127.83      7.78 o 
  -3   1  12     1111.28     1111.22     23.16 o 
  -2   1  12        8.89        9.49      6.49 o 
  -1   1  12     1050.52     1021.52     21.63 o 
   0   1  12      146.00      161.96      8.23 o 
   1   1  12      557.42      561.24     17.15 o 
   2   1  12      213.21      188.18      9.25 o 
   3   1  12      192.32      209.92     10.26 o 
   4   1  12      153.53      182.02     15.35 o 
   5   1  12        3.00       -1.69     11.89 o 
  -7   2  12        8.44       26.99     12.49 o 
  -6   2  12      699.33      681.96     21.42 o 
  -5   2  12       85.48       74.70     27.08 o 
  -4   2  12      625.36      607.16     16.11 o 
  -3   2  12      462.27      437.48     12.96 o 
  -2   2  12       38.61       35.43      7.16 o 
  -1   2  12      469.08      487.86     13.73 o 
   0   2  12      726.04      729.07     17.55 o 
   1   2  12      384.39      376.48     12.23 o 
   2   2  12        0.85       -3.46      8.84 o 
   3   2  12       50.97       40.00     10.67 o 
   4   2  12      172.27      188.83     15.56 o 
  -7   3  12       34.83       22.19     11.18 o 
  -6   3  12     1048.55     1040.71     24.01 o 
  -5   3  12      228.29      226.34     10.23 o 
  -4   3  12        6.21        5.47      5.15 o 
  -3   3  12       45.21       47.32      6.57 o 
  -2   3  12      584.27      634.49     16.43 o 
  -1   3  12      329.90      342.99     11.79 o 
   0   3  12      864.52      895.79     20.67 o 
   1   3  12       73.36       63.91      7.49 o 
   2   3  12      509.46      507.47     15.17 o 
   3   3  12      143.92      142.15      9.67 o 
   4   3  12      336.16      357.58     20.68 o 
  -7   4  12       49.04       43.75     13.02 o 
  -6   4  12        1.77        2.80      6.62 o 
  -5   4  12       40.51       26.08      6.78 o 
  -4   4  12       68.73       88.58      9.53 o 
  -3   4  12       22.62       10.37      5.64 o 
  -2   4  12       15.96        7.64      5.46 o 
  -1   4  12      336.44      325.05     11.74 o 
   0   4  12       79.46       79.05      8.15 o 
   1   4  12       66.92       66.99      8.29 o 
   2   4  12      195.45      190.96     10.46 o 
   3   4  12       19.20       22.62      7.87 o 
   4   4  12        0.09       -2.15     12.03 o 
  -7   5  12      155.27      137.18     17.11 o 
  -6   5  12        9.04        3.39     10.73 o 
  -5   5  12      812.04      835.78     21.20 o 
  -4   5  12      398.53      396.82     13.64 o 
  -3   5  12      626.15      602.32     16.94 o 
  -2   5  12       29.37       24.74      6.95 o 
  -1   5  12       56.87       67.09      7.90 o 
   0   5  12      799.10      832.44     20.64 o 
   1   5  12      334.83      301.16     12.10 o 
   2   5  12      129.58      134.25     15.42 o 
   3   5  12      250.15      260.40     23.50 o 
  -6   6  12        1.39        3.95     11.64 o 
  -5   6  12       15.00       17.47      7.41 o 
  -4   6  12      414.02      419.33     14.63 o 
  -3   6  12      408.84      422.93     14.50 o 
  -2   6  12      260.49      279.37     20.85 o 
  -1   6  12      221.72      207.33     10.68 o 
   0   6  12       68.08       85.08      9.47 o 
   1   6  12       56.39       70.59     11.41 o 
   2   6  12       11.76        6.88      8.22 o 
  -5   7  12        5.25        3.95      8.09 o 
  -4   7  12      135.94      146.02     11.23 o 
  -3   7  12       61.55       45.57     15.77 o 
  -2   7  12      218.25      196.20     10.84 o 
  -1   7  12       17.06        8.13      7.42 o 
   0   7  12       39.18       66.25     21.43 o 
   1   7  12       45.26       52.51      9.53 o 
  -4   8  12       56.86       58.65      9.73 o 
  -3   8  12       57.62       72.51     10.24 o 
  -2   8  12       56.31       47.34      9.79 o 
  -1   8  12      219.62      233.48     12.33 o 
   0   8  12        2.87        8.69      8.56 o 
  -3  -9  13        7.67       26.05     10.35 o 
  -2  -9  13      199.74      221.92     13.07 o 
  -1  -9  13       83.70      118.08     11.99 o 
   0  -9  13       11.97       14.32      9.46 o 
   1  -9  13       18.76       19.02     14.15 o 
  -4  -8  13      112.54      133.62     13.07 o 
  -3  -8  13      321.62      298.96     14.02 o 
  -2  -8  13      269.62      267.96     13.12 o 
  -1  -8  13      158.33      176.05     11.39 o 
   0  -8  13       56.59       56.50     12.21 o 
   1  -8  13        5.61       -5.43     11.50 o 
   2  -8  13       68.85       70.39     14.75 o 
  -5  -7  13        0.00       -5.86      9.31 o 
  -4  -7  13        9.07        4.86      8.43 o 
  -3  -7  13       18.93       17.36      8.58 o 
  -2  -7  13        0.54       -7.91      7.44 o 
  -1  -7  13      234.48      250.49     18.63 o 
   0  -7  13        4.28       11.95      7.25 o 
   1  -7  13        9.08       29.60     11.11 o 
   2  -7  13       17.39       28.47     13.51 o 
   3  -7  13       53.04       46.04     14.41 o 
  -6  -6  13        7.15       -1.11     10.69 o 
  -5  -6  13      307.05      339.67     14.87 o 
  -4  -6  13       66.14       66.19      9.55 o 
  -3  -6  13       72.89       92.65     15.10 o 
  -2  -6  13       44.69       53.57     13.62 o 
  -1  -6  13        3.32        5.41      6.64 o 
   0  -6  13     1006.57     1028.87     28.90 o 
   1  -6  13       46.91       45.27      6.29 o 
   2  -6  13      260.35      254.48     14.87 o 
   3  -6  13       59.17       59.82     21.15 o 
   4  -6  13       58.58       46.14     13.69 o 
  -6  -5  13       55.86       93.24     17.91 o 
  -5  -5  13       10.40        2.46      7.74 o 
  -4  -5  13      393.81      415.63     14.61 o 
  -3  -5  13      122.66      126.39      9.79 o 
  -2  -5  13      199.78      185.87     14.82 o 
  -1  -5  13      300.49      313.69     11.82 o 
   0  -5  13       79.00       82.38     22.25 o 
   1  -5  13      187.41      191.29      9.64 o 
   2  -5  13        0.65       -6.22      6.93 o 
   3  -5  13        0.67       -6.91      7.43 o 
   4  -5  13      127.77      156.19     16.49 o 
  -7  -4  13       49.88       49.46     16.55 o 
  -6  -4  13        1.48       -2.85      7.95 o 
  -5  -4  13      203.97      194.54     11.25 o 
  -4  -4  13      111.53      128.29     11.33 o 
  -3  -4  13        4.12        7.67      6.14 o 
  -2  -4  13      102.59      109.69      7.87 o 
  -1  -4  13      173.84      151.31      6.85 o 
   0  -4  13       15.88       11.75      4.52 o 
   1  -4  13      329.48      346.20     12.10 o 
   2  -4  13        4.22        0.48      6.26 o 
   3  -4  13      688.98      728.26     19.51 o 
   4  -4  13        1.86        1.69     12.00 o 
  -7  -3  13       26.26       32.53     13.44 o 
  -6  -3  13      233.05      222.66     17.89 o 
  -5  -3  13      334.93      365.67     20.48 o 
  -4  -3  13      118.67      117.89      8.94 o 
  -3  -3  13      229.84      233.86     11.34 o 
  -2  -3  13        6.50        1.74      5.02 o 
  -1  -3  13      503.46      410.36     63.10 o 
   0  -3  13        5.09       10.19      9.60 o 
   1  -3  13      588.12      568.24     15.29 o 
   2  -3  13      136.51      138.76     12.91 o 
   3  -3  13       34.40       34.22     11.47 o 
   4  -3  13       76.20       67.92     14.39 o 
  -7  -2  13       31.13       21.56     12.84 o 
  -6  -2  13       28.34       21.52     11.22 o 
  -5  -2  13      167.73      150.65     14.29 o 
  -4  -2  13      255.80      255.06     20.04 o 
  -3  -2  13      275.07      286.26     10.50 o 
  -2  -2  13       61.49       44.53      8.71 o 
  -1  -2  13      241.48      238.19      9.77 o 
   0  -2  13       29.19       30.05      5.91 o 
   1  -2  13      162.99      144.13      8.26 o 
   2  -2  13      492.98      515.22     15.04 o 
   3  -2  13        3.05        9.28     10.09 o 
   4  -2  13       78.52       84.85     14.64 o 
  -6  -1  13      251.76      264.01     16.90 o 
  -5  -1  13        8.97        8.15      7.80 o 
  -4  -1  13      239.58      221.64     13.37 o 
  -3  -1  13      965.48      973.56     26.80 o 
  -2  -1  13     1366.88     1414.84     27.91 o 
  -1  -1  13      252.17      246.08      9.71 o 
   0  -1  13      561.82      543.64     16.94 o 
   1  -1  13       15.46       15.89      5.73 o 
   2  -1  13      707.67      663.08     17.19 o 
   3  -1  13       34.82       19.09     10.06 o 
   4  -1  13      137.54      155.98     15.70 o 
  -7   0  13       41.39       55.69     11.48 o 
  -6   0  13       74.17      102.70     12.37 o 
  -5   0  13       40.43       34.20      6.93 o 
  -4   0  13      613.62      614.84     16.30 o 
  -3   0  13      172.41      177.43      8.98 o 
  -2   0  13      483.93      479.70     13.78 o 
  -1   0  13      400.76      402.32     12.34 o 
   0   0  13        3.15        3.55      4.81 o 
   1   0  13      152.99      164.67      8.90 o 
   2   0  13      280.93      241.94     10.55 o 
   3   0  13       96.58      119.15     14.25 o 
   4   0  13       31.31       26.50     11.71 o 
  -7   1  13      249.20      240.92     12.39 o 
  -6   1  13       16.54       14.41     11.66 o 
  -5   1  13      969.87      963.12     22.31 o 
  -4   1  13        0.62        1.53      5.30 o 
  -3   1  13      237.47      243.80     16.34 o 
  -2   1  13      901.96      905.15     20.59 o 
  -1   1  13      242.43      234.16      9.75 o 
   0   1  13      206.59      216.62      9.43 o 
   1   1  13      233.06      243.23     10.38 o 
   2   1  13      107.04      109.46      9.23 o 
   3   1  13      162.63      162.51     14.18 o 
   4   1  13       99.65      124.72     16.48 o 
  -7   2  13      634.56      677.44     27.98 o 
  -6   2  13      235.34      243.50     11.41 o 
  -5   2  13        9.63        8.05      6.12 o 
  -4   2  13       18.72       16.41      5.94 o 
  -3   2  13      124.76      132.29      8.31 o 
  -2   2  13      970.55      941.82     21.40 o 
  -1   2  13      355.65      350.38     12.72 o 
   0   2  13        0.65        6.59      5.58 o 
   1   2  13     1158.67     1199.45     25.72 o 
   2   2  13      133.71      134.41      9.21 o 
   3   2  13      147.92      142.98     10.98 o 
   4   2  13      218.89      205.13     16.72 o 
  -7   3  13        1.98        0.74     11.01 o 
  -6   3  13       51.05       70.20     14.41 o 
  -5   3  13        0.11       -1.83      7.59 o 
  -4   3  13      306.25      296.30     11.62 o 
  -3   3  13       94.28      102.09     14.89 o 
  -2   3  13       58.34       55.12      7.10 o 
  -1   3  13       28.96       35.57      8.41 o 
   0   3  13      165.54      166.06      9.40 o 
   1   3  13      284.48      316.67     15.75 o 
   2   3  13       10.41       -1.14      7.11 o 
   3   3  13       61.48       77.28      9.65 o 
  -7   4  13        8.34        0.99     12.21 o 
  -6   4  13      489.27      516.65     16.61 o 
  -5   4  13      258.85      266.72     11.85 o 
  -4   4  13      383.35      360.71     19.39 o 
  -3   4  13     1255.51     1237.70     30.61 o 
  -2   4  13      146.90      137.01      8.93 o 
  -1   4  13       48.74       44.61      7.40 o 
   0   4  13      745.97      701.48     18.49 o 
   1   4  13      402.59      404.67     32.83 o 
   2   4  13      132.05      151.63     15.77 o 
   3   4  13        5.10        5.29      8.62 o 
  -6   5  13       11.22       12.44      8.27 o 
  -5   5  13      124.03      159.23     11.35 o 
  -4   5  13        1.57       10.20      7.03 o 
  -3   5  13        0.50        1.12      6.47 o 
  -2   5  13       87.20       92.49      9.30 o 
  -1   5  13      115.21      128.32      9.69 o 
   0   5  13      100.20       75.46      9.08 o 
   1   5  13        1.59        5.47      7.33 o 
   2   5  13       73.58       85.29     12.00 o 
  -6   6  13        3.81       -3.60     12.35 o 
  -5   6  13       77.04       66.51      9.60 o 
  -4   6  13       89.49      112.61     10.48 o 
  -3   6  13       26.57       24.49     17.62 o 
  -2   6  13      383.24      359.18     24.64 o 
  -1   6  13      185.75      185.09     11.01 o 
   0   6  13      246.45      270.76     12.60 o 
   1   6  13       38.71       35.03      8.66 o 
   2   6  13      216.45      256.85     15.21 o 
  -5   7  13      234.49      256.87     12.98 o 
  -4   7  13      448.44      485.16     17.11 o 
  -3   7  13       17.91       22.19      8.42 o 
  -2   7  13      140.42      164.72     10.85 o 
  -1   7  13       23.55       21.18      8.56 o 
   0   7  13       33.62       29.35      9.29 o 
   1   7  13        2.32       -1.68      8.99 o 
  -3   8  13       42.05       41.86      9.87 o 
  -2   8  13       71.42       67.49     22.79 o 
  -1   8  13       18.58       32.66     15.31 o 
  -2  -9  14       66.40       89.82     12.97 o 
  -1  -9  14       13.45        9.59     10.04 o 
   0  -9  14       14.85       16.14     10.19 o 
  -3  -8  14        4.21       -2.28      9.29 o 
  -2  -8  14       40.85       44.14      9.72 o 
  -1  -8  14      353.03      346.27     18.28 o 
   0  -8  14       14.92        7.14      8.79 o 
   1  -8  14      180.20      190.94     17.68 o 
   2  -8  14       14.96        6.53     14.47 o 
  -4  -7  14      136.13      161.89     25.24 o 
  -3  -7  14      205.45      212.96     29.48 o 
  -2  -7  14      153.86      161.33     11.65 o 
  -1  -7  14      301.54      307.03     13.28 o 
   0  -7  14      156.43      168.34     10.99 o 
   1  -7  14      286.32      342.16     20.25 o 
   2  -7  14       68.64       77.90     14.85 o 
  -5  -6  14       78.11       82.91     11.49 o 
  -4  -6  14      125.71      110.55     11.19 o 
  -3  -6  14       22.16       16.86      8.26 o 
  -2  -6  14       19.83       18.02      7.72 o 
  -1  -6  14       40.08       36.02      8.20 o 
   0  -6  14        0.06        3.39      7.25 o 
   1  -6  14        7.35       13.06      7.09 o 
   2  -6  14       25.52       23.48      8.27 o 
   3  -6  14       94.23      126.97     28.98 o 
  -6  -5  14       16.57       12.82      9.53 o 
  -5  -5  14      244.47      264.29     13.43 o 
  -4  -5  14      267.08      268.42     12.27 o 
  -3  -5  14        1.26       -2.14      7.06 o 
  -2  -5  14       87.10      100.21      9.56 o 
  -1  -5  14       10.52        2.67      7.37 o 
   0  -5  14      852.23      855.36     16.54 o 
   1  -5  14       94.12      107.89     13.34 o 
   2  -5  14      515.17      568.28     24.17 o 
   3  -5  14       27.84       18.56     11.68 o 
  -6  -4  14      215.71      189.29     19.12 o 
  -5  -4  14       26.51        9.28     11.78 o 
  -4  -4  14       46.28       42.66     12.35 o 
  -3  -4  14      358.13      335.25     18.59 o 
  -2  -4  14      430.76      406.16     19.76 o 
  -1  -4  14      208.12      206.62      9.78 o 
   0  -4  14       18.08       13.29      6.06 o 
   1  -4  14      166.37       70.56     11.54 o 
   2  -4  14       39.80       11.36      9.77 o 
   3  -4  14        5.85      -14.98      9.98 o 
   4  -4  14       28.34       23.50     14.29 o 
  -7  -3  14      454.63      508.23     26.53 o 
  -6  -3  14        3.01       17.71     12.28 o 
  -5  -3  14      385.17      366.65     20.25 o 
  -4  -3  14      308.76      295.41     17.92 o 
  -3  -3  14      306.50      306.60     11.56 o 
  -2  -3  14      101.39      111.00     13.48 o 
  -1  -3  14       14.23        5.96      6.00 o 
   0  -3  14      243.28      234.28     10.56 o 
   1  -3  14      898.63      895.21     20.91 o 
   2  -3  14      308.86      286.77     17.29 o 
   3  -3  14      626.70      675.86     28.08 o 
   4  -3  14       17.29        5.08     12.53 o 
  -7  -2  14        4.50       -1.52     12.38 o 
  -6  -2  14      282.53      293.90     19.37 o 
  -5  -2  14      375.43      374.69     19.65 o 
  -4  -2  14      318.36      310.38     20.36 o 
  -3  -2  14      991.94        8.79      7.13 o 
  -2  -2  14      254.27      277.18     10.59 o 
  -1  -2  14     1754.39     1655.07     44.56 o 
   0  -2  14        2.42       -3.53      7.04 o 
   1  -2  14      150.43      165.80      9.45 o 
   2  -2  14      235.38      229.86     12.44 o 
   3  -2  14        5.56       -0.18     10.30 o 
   4  -2  14       63.91       57.40     14.47 o 
  -7  -1  14        0.42       -8.82     10.80 o 
  -4  -1  14       19.08        7.37      6.01 o 
  -3  -1  14       40.21       37.68      6.88 o 
  -2  -1  14      148.54      135.54      8.32 o 
  -1  -1  14      198.35      213.25      9.67 o 
   0  -1  14      210.49      214.52      9.80 o 
   1  -1  14       12.57        6.80      6.46 o 
   2  -1  14        0.16       -4.77      6.27 o 
   3  -1  14       33.76       36.94     12.07 o 
   4  -1  14      138.15      149.52     17.71 o 
  -7   0  14        0.81       11.22     11.68 o 
  -6   0  14        1.18        5.01      6.76 o 
  -5   0  14      109.09      117.99     11.61 o 
  -4   0  14      108.48      107.23      9.23 o 
  -3   0  14      352.93      358.41     12.41 o 
  -2   0  14      934.92      932.70     21.35 o 
  -1   0  14      588.82      591.03     16.13 o 
   0   0  14       36.69       23.66      6.32 o 
   1   0  14        9.40       14.07      6.40 o 
   2   0  14      601.39      590.55     16.80 o 
   3   0  14      248.02      234.80     16.58 o 
   4   0  14      213.80      209.11     18.06 o 
  -7   1  14      219.67      221.59     14.17 o 
  -6   1  14       12.22       12.35      6.97 o 
  -5   1  14       17.22        8.00     17.24 o 
  -4   1  14       49.16       25.68      6.46 o 
  -3   1  14      196.16      178.06      9.38 o 
  -2   1  14      373.66      369.35     12.66 o 
  -1   1  14       87.21       80.80      8.02 o 
   0   1  14        2.52        4.02      5.86 o 
   1   1  14      186.74      206.32     10.31 o 
   2   1  14        0.12       -3.85      7.16 o 
   3   1  14       89.30       79.35     13.87 o 
   4   1  14       13.04       13.55     12.88 o 
  -7   2  14      184.05      164.66     16.76 o 
  -6   2  14       25.75       27.17     13.42 o 
  -5   2  14       76.27       97.94     17.18 o 
  -4   2  14        2.48       -1.51      5.74 o 
  -3   2  14      145.89      139.32      8.84 o 
  -2   2  14      423.98      459.40     25.61 o 
  -1   2  14        9.81        8.77      5.74 o 
   0   2  14      414.68      434.69     14.10 o 
   1   2  14        3.00        1.72      6.29 o 
   2   2  14       34.21       36.42      8.13 o 
   3   2  14       10.61        4.06     11.64 o 
  -7   3  14       88.52      116.08     16.48 o 
  -6   3  14      171.83      204.59     18.63 o 
  -5   3  14       11.86        1.34      7.23 o 
  -4   3  14      334.13      342.12     13.12 o 
  -3   3  14       41.00       33.93      6.99 o 
  -2   3  14      191.64      187.45      9.88 o 
  -1   3  14       36.55       32.92     10.55 o 
   0   3  14       94.09      112.44     17.24 o 
   1   3  14      279.51      273.56     11.81 o 
   2   3  14        5.24        0.85      7.66 o 
   3   3  14        1.12        7.33      8.45 o 
  -6   4  14       26.61       44.24      8.79 o 
  -5   4  14        1.07        2.46      7.38 o 
  -4   4  14       10.37        2.85      6.75 o 
  -3   4  14       42.79       31.84      7.47 o 
  -2   4  14       99.15      100.03      9.53 o 
  -1   4  14      141.02      127.22      9.60 o 
   0   4  14       90.37       86.10      9.40 o 
   1   4  14      309.85      300.91     12.94 o 
   2   4  14        2.23        1.73      8.18 o 
  -6   5  14      219.67      216.72     12.42 o 
  -5   5  14      120.78      114.51     10.95 o 
  -4   5  14        3.38       -8.57      7.10 o 
  -3   5  14       90.95       90.54      9.50 o 
  -2   5  14       48.83       28.77      8.00 o 
  -1   5  14      999.44     1049.27     25.07 o 
   0   5  14       12.94       10.64     10.20 o 
   1   5  14      277.00      299.56     13.25 o 
   2   5  14      263.05      263.77     13.37 o 
  -5   6  14      280.86      327.43     15.96 o 
  -4   6  14       28.19       22.47      8.44 o 
  -3   6  14      178.64      172.87     11.13 o 
  -2   6  14        2.07      -10.69      8.04 o 
  -1   6  14        4.10        5.79      8.28 o 
   0   6  14       63.53       69.98      9.99 o 
   1   6  14        3.86        2.24      8.73 o 
  -4   7  14       60.69       56.31     10.41 o 
  -3   7  14        4.80       -0.36      8.47 o 
  -2   7  14       60.65       68.42     13.28 o 
  -1   7  14        3.67        4.20      8.58 o 
  -2  -8  15       50.40       70.21     11.09 o 
  -1  -8  15       62.67       77.44     10.94 o 
   0  -8  15       47.69       35.24     10.34 o 
  -4  -7  15      141.28      182.81     14.20 o 
  -3  -7  15       31.53       39.63      9.83 o 
  -2  -7  15        2.74        1.65      8.51 o 
  -1  -7  15       65.02       97.20     11.14 o 
   0  -7  15        0.24      -16.21     16.44 o 
   1  -7  15      160.76      200.75     18.28 o 
  -5  -6  15      152.73      196.63     21.42 o 
  -4  -6  15       46.39       19.40     14.11 o 
  -3  -6  15      157.34      178.67     18.49 o 
  -2  -6  15        1.74      -11.78     11.47 o 
   0  -6  15      121.31      115.90     15.42 o 
   2  -6  15       75.71       52.32     12.91 o 
  -5  -5  15       70.74       95.30     16.83 o 
  -4  -5  15       64.93       66.65     14.61 o 
  -3  -5  15      193.45      195.11     16.58 o 
  -2  -5  15      122.80      101.19     14.47 o 
  -1  -5  15       25.22       10.55     11.36 o 
   0  -5  15       21.16       17.04      8.79 o 
   1  -5  15        8.12        3.68     16.07 o 
   2  -5  15       35.94       12.21     11.43 o 
   3  -5  15        1.28      -17.62     11.75 o 
  -6  -4  15      316.55      350.84     23.32 o 
  -5  -4  15      141.93      179.97     19.09 o 
  -4  -4  15       67.71       80.72     14.22 o 
  -3  -4  15      371.01      361.00     20.04 o 
  -2  -4  15      125.97      134.25     14.01 o 
  -1  -4  15      114.13       93.78     11.75 o 
   0  -4  15      319.17      342.53     12.62 o 
   1  -4  15       68.10       64.09      8.51 o 
   2  -4  15      227.79      223.44     16.58 o 
   3  -4  15       15.23        8.57     12.81 o 
  -6  -3  15        4.45      -18.26     12.17 o 
  -5  -3  15      280.01      301.27     19.44 o 
  -4  -3  15      235.33      259.00     17.85 o 
  -3  -3  15       16.42       13.34     10.13 o 
  -2  -3  15      716.31      398.68     17.64 o 
  -1  -3  15      442.33      402.75     13.12 o 
   1  -3  15       26.86       16.00      9.47 o 
   2  -3  15       33.83       27.06     11.29 o 
   3  -3  15      191.27      213.38     17.36 o 
  -6  -2  15       28.58        8.36     11.78 o 
  -5  -2  15        5.45        5.26     10.94 o 
  -4  -2  15        1.23       -0.78      8.36 o 
  -3  -2  15       15.03       17.21     10.60 o 
  -2  -2  15      705.60      689.90     17.90 o 
  -1  -2  15       73.60       73.99     10.66 o 
   0  -2  15      198.08      197.68     10.15 o 
   1  -2  15        6.44       -3.77      6.33 o 
   2  -2  15      345.12      337.26     19.23 o 
   3  -2  15      223.70      186.15     16.76 o 
  -6  -1  15      232.26      278.55     18.52 o 
  -5  -1  15       36.28       11.17     13.35 o 
  -4  -1  15      510.58      538.73     15.98 o 
  -3  -1  15       12.80        8.11      6.39 o 
  -2  -1  15      422.04      413.25     13.64 o 
  -1  -1  15      140.62      140.11      9.74 o 
   0  -1  15       18.26       15.16      6.39 o 
   1  -1  15      187.84      200.28     10.44 o 
   3  -1  15      125.34      136.50     16.86 o 
  -6   0  15      110.68      121.22     10.87 o 
  -5   0  15        0.32        1.95      6.82 o 
  -4   0  15      341.80      367.55     13.45 o 
  -3   0  15        0.49       -0.03      6.08 o 
  -2   0  15       20.82        9.07     10.55 o 
  -1   0  15       88.40      107.69     18.75 o 
   0   0  15      352.04      340.46     12.62 o 
   1   0  15      156.39      159.88      9.75 o 
   2   0  15        0.05        4.09      7.49 o 
   3   0  15      222.37      223.76     17.61 o 
  -6   1  15      201.74      211.71     16.67 o 
  -5   1  15      507.86      559.16     16.92 o 
  -4   1  15       35.20       22.96      7.17 o 
  -3   1  15      729.23      711.04     32.79 o 
  -2   1  15        0.89       -0.27      7.34 o 
  -1   1  15      528.18      543.89     16.10 o 
   0   1  15      248.20      276.27     11.69 o 
   1   1  15      480.64      479.61     15.55 o 
   2   1  15      319.96      340.42     13.86 o 
   3   1  15        9.22       10.80     11.89 o 
  -6   2  15       38.15       22.61     10.13 o 
  -5   2  15      176.47      182.25     10.84 o 
  -4   2  15       26.69       24.92     14.22 o 
  -3   2  15        2.32       -8.95      6.50 o 
  -2   2  15       10.73       12.49      6.78 o 
  -1   2  15       33.03       42.50     12.88 o 
   0   2  15      130.01      143.85     11.01 o 
   1   2  15      239.68      248.68     11.75 o 
   2   2  15       23.52       25.67      8.79 o 
   3   2  15        2.24       -5.86     12.45 o 
  -6   3  15        5.18       15.95      8.25 o 
  -5   3  15       26.54        4.91      7.16 o 
  -4   3  15      267.39      281.01     12.48 o 
  -3   3  15      179.48      146.14      9.91 o 
  -2   3  15      144.83      146.55      9.80 o 
  -1   3  15       46.33       50.47      8.23 o 
   0   3  15      839.02      895.41     23.52 o 
   1   3  15      257.22      230.77     11.89 o 
   2   3  15      212.83      221.35     12.23 o 
  -6   4  15      166.59      161.41     12.04 o 
  -5   4  15       74.61       91.35     10.51 o 
  -4   4  15      154.92      171.05     10.90 o 
  -3   4  15       16.92        8.76      7.21 o 
  -2   4  15      843.12      878.17     22.47 o 
  -1   4  15       47.19       39.87     12.49 o 
   0   4  15      158.81      173.04     10.86 o 
   1   4  15      234.23      238.88     12.41 o 
   2   4  15       13.80        0.60      8.66 o 
  -5   5  15       56.64       43.15     12.00 o 
  -4   5  15       34.97       48.35      9.31 o 
  -3   5  15       58.96       46.74      8.93 o 
  -2   5  15       20.00        6.60      7.82 o 
  -1   5  15        5.05       -4.52      7.88 o 
   0   5  15       28.65       18.22     11.41 o 
   1   5  15       61.73       61.01     10.24 o 
  -4   6  15      418.67      429.94     16.58 o 
  -3   6  15      224.62      228.63     12.71 o 
  -2   6  15        2.74       -3.21      8.59 o 
  -1   6  15      226.40      241.95     25.16 o 
  -3  -7  16       34.33       12.63     14.75 o 
  -2  -7  16       84.96      132.91     18.52 o 
  -1  -7  16       64.71       79.00     15.63 o 
   0  -7  16       42.91       74.37     15.91 o 
  -4  -6  16        6.44        1.27     14.57 o 
  -3  -6  16       95.11       91.84     16.37 o 
  -2  -6  16       90.30       80.37     15.28 o 
  -1  -6  16        1.49       -2.82     12.67 o 
   0  -6  16       37.18       36.59     13.80 o 
  -5  -5  16        2.17       -4.06     14.01 o 
  -4  -5  16      188.16      216.84     18.06 o 
  -3  -5  16        4.96        1.55     12.14 o 
  -2  -5  16        4.37       -8.36     11.29 o 
   0  -5  16       63.55       60.97     12.98 o 
   1  -5  16       16.13        4.55     11.36 o 
   2  -5  16       63.01       82.42     15.35 o 
  -5  -4  16       56.49       44.24     14.92 o 
  -4  -4  16        0.05       -8.26     11.89 o 
  -3  -4  16      110.05      133.93     16.41 o 
  -2  -4  16       23.47       16.97     11.40 o 
  -1  -4  16       36.81       18.72     19.39 o 
   0  -4  16        1.30        3.28      7.17 o 
   1  -4  16      183.92      176.27     11.15 o 
   2  -4  16       21.40       24.45     12.28 o 
  -6  -3  16        3.21       10.83     13.58 o 
  -5  -3  16      119.62      129.73     16.97 o 
  -4  -3  16        4.70      -10.66     10.90 o 
  -2  -3  16       12.99       10.53      6.65 o 
  -1  -3  16      971.74      963.21     22.91 o 
   0  -3  16      421.18      438.89     14.96 o 
   1  -3  16      147.76      161.73     14.10 o 
   2  -3  16      163.81      151.68     15.59 o 
  -5  -2  16      723.56      821.78     30.98 o 
  -4  -2  16        4.21        9.84     10.44 o 
  -3  -2  16      180.04      194.21     10.44 o 
  -2  -2  16      313.64      323.81     14.27 o 
  -1  -2  16        1.63        2.78      6.63 o 
   0  -2  16        0.48       -3.58      6.83 o 
   1  -2  16       57.55       64.03     13.94 o 
   2  -2  16        5.48      -12.00     11.18 o 
  -6  -1  16        0.18        9.46     11.54 o 
  -5  -1  16       71.16       82.25      9.68 o 
  -4  -1  16      181.91      175.27     10.74 o 
  -3  -1  16        8.20       -1.51      8.52 o 
  -2  -1  16       90.88      109.64      9.40 o 
  -1  -1  16       26.96       25.04      7.23 o 
   0  -1  16      155.69      152.35     10.00 o 
   1  -1  16       32.93       38.19     14.85 o 
   2  -1  16      269.64      278.37     19.09 o 
  -6   0  16      477.05      481.34     16.92 o 
  -5   0  16       36.22       32.29      8.36 o 
  -4   0  16      898.21      956.54     23.36 o 
  -3   0  16       29.15       14.71      7.21 o 
  -2   0  16      151.21      156.60      9.86 o 
  -1   0  16      352.30      355.18     13.12 o 
   0   0  16      158.45      151.90      9.96 o 
   1   0  16      356.50      376.74     14.43 o 
   2   0  16      182.19      176.51     12.18 o 
  -6   1  16       90.46      106.41     11.75 o 
  -5   1  16        0.67       -0.12      7.59 o 
  -4   1  16        7.24        6.04      7.07 o 
  -3   1  16        0.55       -4.32      7.18 o 
  -2   1  16       12.99        7.56      8.17 o 
  -1   1  16       52.94       54.73      8.42 o 
   0   1  16       86.81      108.05     21.70 o 
   1   1  16        1.01        0.43      7.64 o 
   2   1  16       55.85       45.33      9.44 o 
  -6   2  16        1.55        0.85     14.29 o 
  -5   2  16      132.01      159.41     11.12 o 
  -4   2  16      216.98      226.02     18.56 o 
  -3   2  16      553.03      575.39     17.61 o 
  -2   2  16       40.06       34.21      8.12 o 
  -1   2  16      132.49      139.91     10.36 o 
   0   2  16        5.53       -2.30      7.27 o 
   1   2  16      127.40      156.94     24.91 o 
   2   2  16       93.67      111.14     14.78 o 
  -5   3  16      256.63      280.15     13.43 o 
  -4   3  16        6.17        4.65      8.10 o 
  -3   3  16      216.16      227.46     19.65 o 
  -2   3  16      410.39      426.00     15.27 o 
  -1   3  16       19.95       11.96      7.81 o 
   0   3  16       21.78       32.05      8.43 o 
   1   3  16       15.73        3.87     10.97 o 
  -5   4  16      102.44       97.42     11.17 o 
  -4   4  16       15.79       34.65      8.89 o 
  -3   4  16       48.82       49.86      9.18 o 
  -2   4  16       82.16       69.89     10.36 o 
  -1   4  16      148.14      152.84     11.26 o 
   0   4  16      198.92      206.75     12.04 o 
  -4   5  16      265.28      295.37     14.43 o 
  -3   5  16      361.24      382.17     20.99 o 
  -2   5  16       56.69       45.51      9.72 o 
  -1   5  16       99.73      117.62     11.94 o 
  -3  -6  17       35.95       37.40     15.81 o 
  -2  -6  17       28.52       33.48     14.78 o 
  -1  -6  17       28.98       27.13     14.29 o 
   0  -6  17        0.27       -3.39     12.45 o 
  -4  -5  17        0.14      -16.83     13.58 o 
  -3  -5  17       19.91        8.01     14.43 o 
  -2  -5  17      621.66      647.70     28.33 o 
  -1  -5  17        2.37       -6.74     11.08 o 
   0  -5  17      383.40      416.89     22.37 o 
   1  -5  17        4.15       14.08     12.28 o 
  -4  -4  17      597.15      608.33     27.52 o 
  -3  -4  17        3.37        3.95     12.81 o 
  -2  -4  17      241.94      260.27     17.46 o 
  -1  -4  17      447.44      471.79     22.97 o 
   0  -4  17       91.87       93.04     10.78 o 
   1  -4  17      107.33      108.46     16.02 o 
  -3  -3  17      369.98      354.79     20.08 o 
  -2  -3  17       99.14      128.24     10.76 o 
  -1  -3  17      106.22      103.30     27.50 o 
   0  -3  17        8.27        5.31      7.89 o 
   1  -3  17       13.37       23.61      9.07 o 
  -5  -2  17      137.43      180.25     18.95 o 
  -4  -2  17       67.34       66.19     13.62 o 
  -3  -2  17      362.48      390.02     21.47 o 
  -2  -2  17       70.24       59.13     13.23 o 
  -1  -2  17      260.24      253.78     12.15 o 
   0  -2  17      178.79      196.04     11.31 o 
   1  -2  17        3.54      -11.11      7.94 o 
   2  -2  17      135.66      129.63     17.92 o 
  -5  -1  17      122.41      123.34     16.65 o 
  -4  -1  17       79.37       78.49     10.04 o 
  -3  -1  17       25.46       10.79      7.43 o 
  -2  -1  17      117.76      133.79     14.99 o 
  -1  -1  17      148.13      145.65     12.74 o 
   0  -1  17      133.91      148.11     11.58 o 
   1  -1  17        5.87        3.25      8.36 o 
   2  -1  17        6.26       -5.15     12.35 o 
  -5   0  17       88.44       80.07     10.44 o 
  -4   0  17      147.20      157.16     10.79 o 
  -3   0  17      139.47      149.86     15.28 o 
  -2   0  17       56.00       67.56      9.22 o 
  -1   0  17       62.74       62.14      9.04 o 
   0   0  17      104.10      125.71     11.16 o 
   1   0  17      148.19      159.76     11.61 o 
  -5   1  17      183.30      199.59     11.97 o 
  -4   1  17      169.28      190.46     11.66 o 
  -3   1  17        5.67       -5.56      7.29 o 
  -2   1  17      385.14      410.62     15.03 o 
  -1   1  17      100.11      117.55     10.78 o 
   0   1  17        7.66       10.55      8.31 o 
   1   1  17       90.44       90.70     10.69 o 
  -5   2  17        8.67        1.25      8.26 o 
  -4   2  17       23.37       14.23      8.64 o 
  -3   2  17       54.16       74.22      9.98 o 
  -2   2  17       83.12       85.88     10.40 o 
  -1   2  17       38.95       40.86     12.56 o 
   0   2  17      120.08      153.05     18.24 o 
   1   2  17       24.22       30.11      9.77 o 
  -4   3  17       95.48       95.93     11.25 o 
  -3   3  17      110.69      144.86     12.10 o 
  -2   3  17      221.34      255.61     12.82 o 
  -1   3  17      529.11      539.93     17.86 o 
   0   3  17      140.87      166.87     13.05 o 
  -3   4  17       93.15      110.38     11.51 o 
  -2   4  17       46.96       37.70     10.04 o 
  -1   4  17       14.45       15.63      9.55 o 
  -1  -5  18       32.61       32.04     13.69 o 
  -3  -4  18       14.50       28.61     12.60 o 
  -2  -4  18       48.96       76.84     15.56 o 
  -1  -4  18        7.08      -13.87     13.16 o 
   0  -4  18      188.77      208.12     14.29 o 
  -4  -3  18      278.33      280.21     19.90 o 
  -3  -3  18       79.42       97.34     15.67 o 
  -2  -3  18      193.13      213.49     17.82 o 
  -1  -3  18      296.81      329.69     17.31 o 
   0  -3  18       28.72       13.28      9.09 o 
  -4  -2  18       75.23       99.60     16.83 o 
  -3  -2  18        9.88        6.62      8.41 o 
  -2  -2  18       12.50        4.02      7.97 o 
  -1  -2  18       73.75       80.74     10.46 o 
   0  -2  18        3.73        2.83      8.67 o 
  -4  -1  18      145.25      163.48     11.56 o 
  -3  -1  18       66.92       61.34      9.70 o 
  -2  -1  18       11.05        9.31      8.34 o 
  -1  -1  18       96.97      106.59     10.90 o 
   0  -1  18      161.30      181.85     13.25 o 
  -4   0  18        2.01       -5.47      8.04 o 
  -3   0  18       30.32       28.79      9.13 o 
  -2   0  18      289.02      310.83     13.75 o 
  -1   0  18        3.35      -11.67      8.01 o 
   0   0  18      186.71      196.47     23.66 o 
  -4   1  18        2.98        2.99      8.28 o 
  -3   1  18      194.79      195.22     11.80 o 
  -2   1  18       61.89       68.86     10.24 o 
  -1   1  18       78.39       80.20     10.54 o 
   0   1  18       12.39       14.83      9.14 o 
  -4   2  18       39.37       51.09      9.90 o 
  -3   2  18      156.86      193.70     12.59 o 
  -2   2  18      385.21      434.57     16.58 o 
  -1   2  18      222.35      227.92     12.92 o 
  -2  -2  19       14.35       26.28      9.51 o 
  -2  -1  19        4.72       -1.97      8.49 o 
                                                 
